# Supplementary material for: Mitochondrial Phylogeography of Wild Boars, Sus scrofa, from Asia Minor: Endemic Lineages, Natural Immigration, Historical Anthropogenic Translocations, and Possible Introgression of Domestic Pigs
Source: Animals (Basel). 2025 Jun 20;15(13):1828. doi: 10.3390/ani15131828 (PMC12248688; doi:10.3390/ani15131828)
Supplement: Supplementary file 1 [file animals-15-01828-s001.zip › Demirbas et al suppl Table S1_Revised.xlsx]

## Sheet: Sheet1
GenBank	Original Code	Sample	Locality	Haplotype in this study (not included indel)	Clade in this study (not included indel)	Reference (s)
PV600821	edir1	1	Türkiye (Edirne, Keşan)	H1	E1	Demirbaş et al. 2016*
PV600821	edir2	1	Türkiye (Edirne, Keşan)	H1	E1	Demirbaş et al. 2016*
PV600822	edir3	1	Türkiye (Edirne, Uzunköprü)	H2	E1	This study*
PV600822	edir4	1	Türkiye (Edirne, Uzunköprü)	H2	E1	This study*
PV600822	edir5	1	Türkiye (Edirne, Meriç)	H2	E1	This study*
PV600822	edir6	1	Türkiye (Edirne, Meriç)	H2	E1	This study*
PV600822	edir7	1	Türkiye (Edirne, Uzunköprü)	H2	E1	This study*
PV600823	edir8	1	Türkiye (Edirne, Meriç)	H3	E1	This study*
PV600822	edir9	1	Türkiye (Edirne, Meriç)	H2	E1	This study*
PV600822	edir10	1	Türkiye (Edirne, Meriç)	H2	E1	This study*
PV600823	edir11	1	Türkiye (Edirne, Meriç)	H3	E1	This study*
PV600823	kirk1	1	Türkiye (Kırklareli, Şeytanderesi)	H3	E1	This study*
PV600823	kirk2	1	Türkiye (Kırklareli, Şeytanderesi)	H3	E1	This study*
PV600823	kirk3	1	Türkiye (Kırklareli, Şeytanderesi)	H3	E1	This study*
PV600823	kirk4	1	Türkiye (Kırklareli, Şeytanderesi)	H3	E1	This study*
PV600823	kirk5	1	Türkiye (Kırklareli, Şeytanderesi)	H3	E1	This study*
PV600824	kirk6	1	Türkiye (Kırklareli, Dereköy)	H4	E1	This study*
PV600825	kirk7	1	Türkiye (Kırklareli, Ahmetçe Köyü)	H5	E1	This study*
PV600821	teki1	1	Türkiye (Tekirdağ, Süleymanpaşa)	H1	E1	This study*
PV600821	teki2	1	Türkiye (Tekirdağ, Malkara)	H1	E1	This study*
PV600821	teki3	1	Türkiye (Tekirdağ, Şarköy)	H1	E1	This study*
PV600821	teki4	1	Türkiye (Tekirdağ, Şarköy)	H1	E1	This study*
PV600821	teki5	1	Türkiye (Tekirdağ)	H1	E1	This study*
PV600822	ista1	1	Türkiye (İstanbul, Arnavutköy)	H2	E1	Demirbaş et al. 2016*
PV600826	ista2	1	Türkiye (İstanbul, Sarıyer)	H6	E1	Demirbaş et al. 2016*
PV600822	ista3	1	Türkiye (İstanbul, Arnavutköy)	H2	E1	Demirbaş et al. 2016*
PV600824	ista4	1	Türkiye (İstanbul, Anadolu Kavağı, Beykoz)	H4	E1	This study*
PV600827	cana1	1	Türkiye (Çanakkale, Ezine)	H7	NE2	This study*
PV600827	cana2	1	Türkiye (Çanakkale, Ezine)	H7	NE2	This study*
PV600827	cana3	1	Türkiye (Çanakkale, Ezine)	H7	NE2	This study*
PV600827	cana4	1	Türkiye (Çanakkale, Ezine)	H7	NE2	This study*
PV600827	cana5	1	Türkiye (Çanakkale, Ezine)	H7	NE2	This study*
PV600827	bali1	1	Türkiye (Balıkesir, Erdek)	H7	NE2	Demirbaş et al. 2016*
PV600827	bali2	1	Türkiye (Balıkesir, Erdek)	H7	NE2	Demirbaş et al. 2016*
PV600827	bali3	1	Türkiye (Balıkesir, Erdek)	H7	NE2	Demirbaş et al. 2016*
PV600827	bali4	1	Türkiye (Balıkesir, Erdek)	H7	NE2	Demirbaş et al. 2016*
PV600827	bali5	1	Türkiye (Balıkesir, Erdek)	H7	NE2	Demirbaş et al. 2016*
PV600827	bali6	1	Türkiye (Balıkesir, Erdek)	H7	NE2	Demirbaş et al. 2016*
PV600827	bali7	1	Türkiye (Balıkesir, Erdek)	H7	NE2	Demirbaş et al. 2016*
PV600827	bali8	1	Türkiye (Balıkesir, Bandırma)	H7	NE2	This study*
PV600828	bali9	1	Türkiye (Balıkesir, Dursunbey)	H8	NE2	This study*
PV600827	bali10	1	Türkiye (Balıkesir, Dursunbey)	H7	NE2	This study*
PV600827	bali11	1	Türkiye (Balıkesir, Kaz Dağları, Altınoluk)	H7	NE2	This study*
PV600827	bali12	1	Türkiye (Balıkesir, Kaz Dağları, Altınoluk)	H7	NE2	This study*
PV600827	bali13	1	Türkiye (Balıkesir, Kaz Dağları, Altınoluk)	H7	NE2	This study*
PV600829	burs1	1	Türkiye (Bursa, İznik)	H9	NE2	This study*
PV600829	burs2	1	Türkiye (Bursa, İznik)	H9	NE2	This study*
PV600829	burs3	1	Türkiye (Bursa, İznik)	H9	NE2	This study*
PV600829	burs4	1	Türkiye (Bursa, İznik)	H9	NE2	This study*
PV600827	bile1	1	Türkiye (Bilecik)	H7	NE2	This study*
PV600827	bile2	1	Türkiye (Bilecik)	H7	NE2	This study*
PV600828	koca1	1	Türkiye (Kocaeli, Kandıra)	H8	NE2	This study*
PV600828	koca2	1	Türkiye (Kocaeli, Kandıra)	H8	NE2	This study*
PV600828	saka1	1	Türkiye (Sakarya, Kaynarca)	H8	NE2	Demirbaş et al. 2016*
PV600827	saka2	1	Türkiye (Sakarya, Kaynarca)	H7	NE2	Demirbaş et al. 2016*
PV600827	saka3	1	Türkiye (Sakarya)	H7	NE2	This study*
PV600829	mani1	1	Türkiye (Manisa, Akhisar)	H9	NE2	Demirbaş et al. 2016*
PV600829	mani2	1	Türkiye (Manisa, Akhisar)	H9	NE2	Demirbaş et al. 2016*
PV600829	izmi1	1	Türkiye (İzmir, Uzunada)	H9	NE2	This study*
PV600829	izmi 2	1	Türkiye (İzmir, Uzunada)	H9	NE2	This study*
PV600829	mugl1	1	Türkiyr (Muğla, Milas)	H9	NE2	Demirbaş et al. 2016*
PV600829	deni1	1	Türkiye (Denizli)	H9	NE2	This study*
PV600829	deni2	1	Türkiye (Denizli)	H9	NE2	This study*
PV600827	kuta1	1	Türkiye (Kütahya, Tavşanlı)	H7	NE2	This study*
PV600827	eski1	1	Türkiye (Eskişehir)	H7	NE2	This study*
PV600827	anka1	1	Türkiye (Ankara, Bala)	H7	NE2	Demirbaş et al. 2016*
PV600827	anka2	1	Türkiye (Ankara, Kalecik)	H7	NE2	Demirbaş et al. 2016*
PV600827	anka3	1	Türkiye (Ankara, Kalecik)	H7	NE2	Demirbaş et al. 2016*
PV600827	anka4	1	Türkiye (Ankara, Kalecik)	H7	NE2	Demirbaş et al. 2016*
PV600827	anka5	1	Türkiye (Ankara, Çubuk)	H7	NE2	This study*
PV600827	anka6	1	Türkiye (Ankara, Çubuk)	H7	NE2	This study*
PV600827	kiri1	1	Türkiye (Kırıkkale, Balışeyh)	H7	NE2	Demirbaş et al. 2016*
PV600827	kiri2	1	Türkiye (Kırıkkale, Balışeyh)	H7	NE2	Demirbaş et al. 2016*
PV600827	kiri3	1	Türkiye (Kırıkkale, Balışeyh)	H7	NE2	Demirbaş et al. 2016*
PV600827	kiri4	1	Türkiye (Kırıkkale, Balışeyh)	H7	NE2	Demirbaş et al. 2016*
PV600827	kiri5	1	Türkiye (Kırıkkale, Balışeyh)	H7	NE2	Demirbaş et al. 2016*
PV600827	kiri6	1	Türkiye (Kırıkkale, Balışeyh)	H7	NE2	Demirbaş et al. 2016*
PV600827	kiri7	1	Türkiye (Kırıkkale, Balışeyh)	H7	NE2	Demirbaş et al. 2016*
PV600827	kiri8	1	Türkiye (Kırıkkale, Balışeyh)	H7	NE2	Demirbaş et al. 2016*
PV600827	kiri9	1	Türkiye (Kırıkkale, Balışeyh)	H7	NE2	Demirbaş et al. 2016*
PV600827	kiri10	1	Türkiye (Kırıkkale, Balışeyh)	H7	NE2	Demirbaş et al. 2016*
PV600827	kiri11	1	Türkiye (Kırıkkale, Balışeyh)	H7	NE2	Demirbaş et al. 2016*
PV600827	kiri12	1	Türkiye (Kırıkkale, Keskin)	H7	NE2	Demirbaş et al. 2016*
PV600830	kirs1	1	Türkiye (Kırşehir, Kaman)	H10	NE2	Demirbaş et al. 2016*
PV600830	kirs2	1	Türkiye (Kırşehir, Kaman)	H10	NE2	Demirbaş et al. 2016*
PV600829	nevs1	1	Türkiye (Nevşehir, Ürgüp)	H9	NE2	This study*
PV600829	nevs2	1	Türkiye (Nevşehir, Ürgüp)	H9	NE2	This study*
PV600829	nevs3	1	Türkiye (Nevşehir, Ürgüp)	H9	NE2	This study*
PV600831	siva1	1	Türkiye (Sivas, Gölova)	H11	E1	This study*
PV600827	zong1	1	Türkiye (Zonguldak)	H7	NE2	Demirbaş et al. 2016*
PV600827	zong2	1	Türkiye (Zonguldak)	H7	NE2	This study*
PV600827	sino1	1	Türkiye (Sinop, Ayancık)	H7	NE2	Demirbaş et al. 2016*
PV600827	sino2	1	Türkiye (Sinop, Ayancık)	H7	NE2	Demirbaş et al. 2016*
PV600827	sino3	1	Türkiye (Sinop, Ayancık)	H7	NE2	Demirbaş et al. 2016*
PV600827	sino4	1	Türkiye (Sinop, Erfelek)	H7	NE2	This study*
PV600832	sams1	1	Türkiye (Samsun, Tekkeköy)	H12	NE2	Demirbaş et al. 2016*
PV600831	sams2	1	Türkiye (Samsun, Tekkeköy)	H11	E1	This study*
PV600827	coru1	1	Türkiye (Çorum, Sungurlu)	H7	NE2	This study*
PV600827	amas1	1	Türkiye (Amasya)	H7	NE2	Demirbaş et al. 2016*
PV600831	toka1	1	Türkiye (Tokat, Zile)	H11	E1	This study*
PV600831	toka2	1	Türkiye (Tokat, Zile)	H11	E1	This study*
PV600831	gire1	1	Türkiye (Giresun, Bulancak)	H11	E1	Demirbaş et al. 2016*
PV600831	gire2	1	Türkiye (Giresun)	H11	E1	Demirbaş et al. 2016*
PV600831	gire3	1	Türkiye (Giresun, Bulancak)	H11	E1	This study*
PV600831	gire4	1	Türkiye (Giresun)	H11	E1	This study*
PV600831	gumu1	1	Türkiye (Gümüşhane)	H11	E1	This study*
PV600831	bayb1	1	Türkiye (Bayburt)	H11	E1	This study*
PV600831	trab1	1	Türkiye (Trabzon, Araklı)	H11	E1	This study*
PV600831	trab2	1	Türkiye (Trabzon, Araklı)	H11	E1	This study*
PV600831	trab3	1	Türkiye (Trabzon, Araklı)	H11	E1	This study*
PV600831	trab4	1	Türkiye (Trabzon, Araklı)	H11	E1	This study*
PV600831	trab5	1	Türkiye (Trabzon, Sürmene)	H11	E1	This study*
PV600831	trab6	1	Türkiye (Trabzon, Sürmene)	H11	E1	This study*
PV600827	artv1	1	Türkiye (Artvin, Arhavi)	H7	NE2	Demirbaş et al. 2016*
PV600827	artv2	1	Türkiye (Artvin, Murgul)	H7	NE2	This study*
PV600831	arda1	1	Türkiye (Ardahan)	H11	E1	This study*
PV600831	arda2	1	Türkiye (Ardahan)	H11	E1	This study*
PV600831	arda3	1	Türkiye (Ardahan)	H11	E1	This study*
PV600831	arda4	1	Türkiye (Ardahan)	H11	E1	This study*
PV600831	arda5	1	Türkiye (Ardahan)	H11	E1	This study*
PV600831	arda6	1	Türkiye (Ardahan)	H11	E1	This study*
PV600831	arda7	1	Türkiye (Ardahan)	H11	E1	This study*
PV600831	kars1	1	Türkiye (Kars)	H11	E1	This study*
PV600831	agri1	1	Türkiye (Ağrı)	H11	E1	This study*
PV600831	erzu1	1	Türkiye (Erzurum)	H11	E1	This study*
PV600831	erzi1	1	Türkiye (Erzincan, Otlukbeli)	H11	E1	Demirbaş et al. 2016*
PV600831	erzi2	1	Türkiye (Erzincan, İliç)	H11	E1	This study*
PV600827	erzi3	1	Türkiye (Erzincan, İliç)	H7	NE2	This study*
PV600827	tunc1	1	Türkiye (Tunceli)	H7	NE2	This study*
PV600827	mala1	1	Türkiye (Malatya)	H7	NE2	This study*
PV600827	elaz1	1	Türkiye (Elazığ)	H7	NE2	This study*
PV600827	elaz2	1	Türkiye (Elazığ)	H7	NE2	This study*
PV600833	hakk1	1	Türkiye (Hakkari, Çukurca)	H13	NE2	This study*
PV600829	hakk2	1	Türkiye (Hakkari, Çukurca)	H9	NE2	This study*
PV600833	hakk3	1	Türkiye (Hakkari, Çukurca)	H13	NE2	This study*
PV600827	diya1	1	Türkiye (Diyarbakır, Çüngüş)	H7	NE2	This study*
PV600833	batm1	1	Türkiye (Batman)	H13	NE2	This study*
PV600833	batm2	1	Türkiye (Batman)	H13	NE2	This study*
PV600833	batm3	1	Türkiye (Batman)	H13	NE2	This study*
PV600831	urfa1	1	Türkiye (Şanlıurfa, Bozova)	H11	E1	This study*
PV600831	urfa2	1	Türkiye (Şanlıurfa, Bozova)	H11	E1	This study*
PV600824	ante1	1	Türkiye (Gaziantep, Islahiye)	H4	E1	Demirbaş et al. 2016*
PV600833	kili1	1	Türkiye (Kilis, Musabeyli)	H13	NE2	Demirbaş et al. 2016*
PV600827	mara1	1	Türkiye (Kahramanmaraş, Göksun)	H7	NE2	Demirbaş et al. 2016*
PV600827	mara2	1	Türkiye (Kahramanmaraş, Göksun)	H7	NE2	This study*
PV600827	mara3	1	Türkiye (Kahramanmaraş, Göksun)	H7	NE2	This study*
PV600827	osma1	1	Türkiye (Adana, Kadirli)	H7	NE2	This study*
PV600833	hata1	1	Türkiye (Hatay, Yayladağı)	H13	NE2	Demirbaş et al. 2016*
PV600824	hata2	1	Türkiye (Hatay)	H4	E1	This study*
PV600824	hata3	1	Türkiye (Hatay, Altınözü)	H4	E1	This study*
PV600827	adan1	1	Türkiye (Adana, Yüreğir)	H7	NE2	This study*
PV600834	anta1	1	Türkiye (Antalya, Manavgat)	H14	NE2	Demirbaş et al. 2016*
PV600834	anta2	1	Türkiye (Antalya, Manavgat)	H14	NE2	Demirbaş et al. 2016*
PV600829	burd1	1	Türkiye (Burdur, Tefenni)	H9	NE2	Demirbaş et al. 2016*
PV600829	burd2	1	Türkiye (Burdur, Tefenni)	H9	NE2	Demirbaş et al. 2016*
PV600835	burd3	1	Türkiye (Burdur, Tefenni)	H15	NE2	This study*
KF285540	Su1	1	Iran (Khuzestan, Minoo Island)	H9	NE2	Ashrafzadeh et al. 2018
KF285551	Su2	1	Iran (Khuzestan, Minoo Island)	H9	NE2	Ashrafzadeh et al. 2018
KF285553	Su3	1	Iran (Khuzestan, Minoo Island)	H9	NE2	Ashrafzadeh et al. 2018
KF285554	Su4	1	Iran (Khuzestan, Minoo Island)	H9	NE2	Ashrafzadeh et al. 2018
KF285555	Su5	1	Iran (Khuzestan, Minoo Island)	H9	NE2	Ashrafzadeh et al. 2018
KF285556	Su6	1	Iran (Khuzestan, Minoo Island)	H9	NE2	Ashrafzadeh et al. 2018
KF285557	Su7	1	Iran (Khuzestan, Minoo Island)	H9	NE2	Ashrafzadeh et al. 2018
KF285558	Su8	1	Iran (Khuzestan, Minoo Island)	H9	NE2	Ashrafzadeh et al. 2018
KF285559	Su9	1	Iran (Khuzestan, Minoo Island)	H9	NE2	Ashrafzadeh et al. 2018
KF285541	Su10	1	Iran (Khuzestan, Minoo Island)	H9	NE2	Ashrafzadeh et al. 2018
KF955578	su41	1	Iran (Khuzestan, Minoo Island)	H9	NE2	Ashrafzadeh et al. 2018
KF955579	su42	1	Iran (Khuzestan, Minoo Island)	H9	NE2	Ashrafzadeh et al. 2018
KF955580	su43	1	Iran (Khuzestan, Minoo Island)	H9	NE2	Ashrafzadeh et al. 2018
KF955581	su44	1	Iran (Khuzestan, Minoo Island)	H9	NE2	Ashrafzadeh et al. 2018
KF285542	Su11	1	Iran (Kerman, Khabr national park)	H16	NE1	Ashrafzadeh et al. 2018
KF285543	Su12	1	Iran (Kerman, Khabr national park)	H16	NE1	Ashrafzadeh et al. 2018
KF285544	Su13	1	Iran (Kerman, Khabr national park)	H16	NE1	Ashrafzadeh et al. 2018
KF285545	Su14	1	Iran (Kerman, Khabr national park)	H16	NE1	Ashrafzadeh et al. 2018
KF285546	Su15	1	Iran (Kerman, Khabr national park)	H16	NE1	Ashrafzadeh et al. 2018
KF285547	Su16	1	Iran (Kerman, Khabr national park)	H17	NE1	Ashrafzadeh et al. 2018
KF285548	Su17	1	Iran (Kerman, Khabr national park)	H16	NE1	Ashrafzadeh et al. 2018
KF285549	Su18	1	Iran (Kerman, Khabr national park)	H16	NE1	Ashrafzadeh et al. 2018
KF285550	Su19	1	Iran (Kerman, Khabr national park)	H16	NE1	Ashrafzadeh et al. 2018
KF285552	Su20	1	Iran (Kerman, Khabr national park)	H16	NE1	Ashrafzadeh et al. 2018
KF955582	su21	1	Iran (Kerman, Khabr national park)	H16	NE1	Ashrafzadeh et al. 2018
KF955583	su22	1	Iran (Kerman, Khabr national park)	H16	NE1	Ashrafzadeh et al. 2018
KF955584	su23	1	Iran (Kerman, Khabr national park)	H16	NE1	Ashrafzadeh et al. 2018
KF955585	su24	1	Iran (Kerman, Khabr national park)	H17	NE1	Ashrafzadeh et al. 2018
KF955586	Su25	1	Iran (Kerman, Khabr national park)	H16	NE1	Ashrafzadeh et al. 2018
KR075776	AZG1	1	Azerbaijan Garbi- Maku	H18	NE2	Khalilzadeh et al. 2016
KR075777	AZG2	1	Azerbaijan Garbi- Chaldiran	H18	NE2	Khalilzadeh et al. 2016
KR075778	AZG3	1	Azerbaijan Garbi- Mirabad	H9	NE2	Khalilzadeh et al. 2016
KR075781	AZG4	1	Azerbaijan Garbi- Shahin Dej	H18	NE2	Khalilzadeh et al. 2016
KR075771	AZSH1	1	Azerbaijan Shargi- Hashtrood	H18	NE2	Khalilzadeh et al. 2016
KR075772	AZSH2	1	Azerbaijan Shargi- Bostanabad	H18	NE2	Khalilzadeh et al. 2016
KR075773	AZSH3	1	Azerbaijan Shargi- Tasuj	H18	NE2	Khalilzadeh et al. 2016
KR075768	AZSH4	1	Azerbaijan Shargi- Miandoab	H19	NE1	Khalilzadeh et al. 2016
KR075774	AZSH5	1	Azerbaijan Shargi- Bostanabad	H18	NE2	Khalilzadeh et al. 2016
KR075775	AZSH6	1	Azerbaijan Shargi- Diznab	H18	NE2	Khalilzadeh et al. 2016
KR075783	KO1	1	Kurdistan- Hasanabad	H18	NE2	Khalilzadeh et al. 2016
KR075784	KO2	1	Kurdistan- Hasanabad	H18	NE2	Khalilzadeh et al. 2016
KR075782	KO3	1	Kurdistan- Bijar	H18	NE2	Khalilzadeh et al. 2016
KR075779	KO4	1	Kurdistan- Sanandaj	H9	NE2	Khalilzadeh et al. 2016
KR075767	ARD1	1	Ardabil- Keshtosanate Mogan	H20	NE1	Khalilzadeh et al. 2016
KR075765	ARD2	1	Ardabil- Khalkhal	H18	NE2	Khalilzadeh et al. 2016
KR075769	ARD3	1	Ardabil- Nemin	H4	E1	Khalilzadeh et al. 2016
KR075770	ARD4	1	Ardabil- Sabalan	H4	E1	Khalilzadeh et al. 2016
KR075766	ARD5	1	Ardabil- Parsabad	H20	NE1	Khalilzadeh et al. 2016
KR075788	GL1	1	Gilan	H21	A	Khalilzadeh et al. 2016
KR075785	QA1	1	Qazvin	H21	A	Khalilzadeh et al. 2016
KR075780	QA4	1	Qazvin- Alamout	H9	NE2	Khalilzadeh et al. 2016
KR075786	QA2	1	Qazvin	H21	A	Khalilzadeh et al. 2016
KR075787	QA3	1	Qazvin	H21	A	Khalilzadeh et al. 2016
KR075789	MA1	1	Mazandaran- Kiasar	H22	A	Khalilzadeh et al. 2016
KR075790	MA2	1	Mazandaran- Kiasar	H23	A	Khalilzadeh et al. 2016
KR075791	MA3	1	Mazandaran-Kiasar	H24	A	Khalilzadeh et al. 2016
KR075792	MA4	1	Mazandaran- Behshahr	H25	A	Khalilzadeh et al. 2016
KR075793	MA5	1	Mazandaran- Behshahr	H21	A	Khalilzadeh et al. 2016
KR075795	MA7	1	Mazandaran	H21	A	Khalilzadeh et al. 2016
KR075797	MA9	1	Mazandaran- Kiasar	H21	A	Khalilzadeh et al. 2016
KR075798	MA10	1	Mazandaran- Kiasar	H21	A	Khalilzadeh et al. 2016
KR075799	MA11	1	Mazandaran- Neka	H21	A	Khalilzadeh et al. 2016
KR075800	GO1	1	Golestan- Gorgan	H21	A	Khalilzadeh et al. 2016
KR075801	GO2	1	Golestan- Gorgan	H21	A	Khalilzadeh et al. 2016
KR075803	GO3	1	Golestan- Gorgan	H21	A	Khalilzadeh et al. 2016
KR075804	GO4	1	Golestan- Gorgan	H26	NE2	Khalilzadeh et al. 2016
KR075802	GO6	1	Golestan- Gorgan	H21	A	Khalilzadeh et al. 2016
KR075807	KHSH1	1	Khorasan Shomali- Shirvan	H21	A	Khalilzadeh et al. 2016
KR075809	KHR1	1	Khorasan Razavi- Mashhad	H27	A	Khalilzadeh et al. 2016
KR075815	KHR8	1	Khorasan Razavi- Quchan	H28	A	Khalilzadeh et al. 2016
KR075816	KHR9	1	Khorasan Razavi- Quchan	H25	A	Khalilzadeh et al. 2016
KR075817	KHR10	1	Khorasan Razavi- Quchan	H21	A	Khalilzadeh et al. 2016
KR075805	KHR12	1	Khorasan Razavi- Chenaran	H26	NE2	Khalilzadeh et al. 2016
KF258877	H1	121	Belarus, Hungary, Poland, Ukraine, Moldova	H5	E1	Kusza et al. 2014
KF258878	H2	49	Belarus, Poland, Russia, Ukraine	H29	E1	Kusza et al. 2014
KF258879	H3	12	Poland, Belarus, Russia, Ukraine	H4	E1	Kusza et al. 2014
KF258880	H4	1	Belarus	H30	E1	Kusza et al. 2014
KF258881	H5	26	Belarus, Poland	H31	E1	Kusza et al. 2014
KF258882	H6	27	Belarus, Hungary, Poland, Russia	H32	E1	Kusza et al. 2014
KF258883	H7	4	Belarus, Hungary, Russia, Ukraine	H33	E1	Kusza et al. 2014
KF258884	H8	6	Belarus, Russia, Ukraine	H5	E1	Kusza et al. 2014
KF258885	H9	1	Hungary	H5	E1	Kusza et al. 2014
KF258886	H10	1	Hungary	H5	E1	Kusza et al. 2014
KF258887	H11	1	Belarus	H3	E1	Kusza et al. 2014
KF258888	H12	1	Belarus	H34	E1	Kusza et al. 2014
KF258889	H13	1	Poland	H5	E1	Kusza et al. 2014
KF258890	H14	1	Russia	H35	NE1	Kusza et al. 2014
KF258891	H15	1	Russia	H32	E1	Kusza et al. 2014
KF258892	H16	1	Russia	H28	A	Kusza et al. 2014
KP089962	AD1	1	Serbia	H36	E1	Veličković et al. 2015
KP089963		82	Serbia, Bosnia and Herzegvina, East Croatia, Macedonia, Slovenia	H5	E1	Veličković et al. 2015
KP089964		9	Slovenia, Bosnia	H37	E1	Veličković et al. 2015
KP089965		35	Bosnia and Herzegovina, Montenegro, Serbia, Macedonia	H3	E1	Veličković et al. 2015
KP089966		1	Bosnia and Herzegovina	H38	E1	Veličković et al. 2015
KP089967		13	East Croatia, Serbia	H38	E1	Veličković et al. 2015
KP089968		10	East Croatia, Macedonia, Slovenia	H4	E1	Veličković et al. 2015
KP089969	JA6	1	Serbia	H39	E1	Veličković et al. 2015
KP089970	JA9	1	Serbia	H40	E1	Veličković et al. 2015
KP089971	MK14	1	Macedonia	H5	E1	Veličković et al. 2015
KP089972	MNJ1	1	Bosnia and Herzegovina	H41	E1	Veličković et al. 2015
KP089973	PR1	1	Bosnia and Herzegovina	H37	E1	Veličković et al. 2015
KP089974		4	Slovenia	H32	E1	Veličković et al. 2015
KP089975	SMB12	1	Serbia	H4	E1	Veličković et al. 2015
KP089976	StBI3	1	Serbia	H42	E1	Veličković et al. 2015
KP089977	VG2	1	Serbia	H1	E1	Veličković et al. 2015
KC608827	H115	1	Italy	H43	E2	Vilaça et al. 2014
KC608828	H116	1	Italy	H44	E2	Vilaça et al. 2014
KC608829	H118	1	Italy	H45	E2	Vilaça et al. 2014
KC608830	H119	1	Italy	H46	E1	Vilaça et al. 2014
KC608831	H121	1	Romania	H1	E1	Vilaça et al. 2014
KC608832	H122	1	Bulgaria	H47	E1	Vilaça et al. 2014
KC608833	H123	1	Bulgaria	H5	E1	Vilaça et al. 2014
KC608834	H124	1	Romania	H1	E1	Vilaça et al. 2014
KC608835	H125	1	Bosnia	H48	E1	Vilaça et al. 2014
KC608836	H128	1	Greece	H49	E1	Vilaça et al. 2014
KC608837	H129	1	Italy, Greece, Macedonia	H4	E1	Vilaça et al. 2014
KC608838	H130	1	Croatia	H37	E1	Vilaça et al. 2014
KC608839	H131	1	Russia	H29	E1	Vilaça et al. 2014
KC608840	H132	1	Romania	H50	E1	Vilaça et al. 2014
KC608841	H133	1	Morocco	H51	E1	Vilaça et al. 2014
KC608842	H134	1	Poland	H34	E1	Vilaça et al. 2014
KC608843	H135	1	Slovakia	H33	E1	Vilaça et al. 2014
KC608844	H136	1	Ukraine	H32	E1	Vilaça et al. 2014
KC608845	H137	1	Romania	H52	E1	Vilaça et al. 2014
KC608846	H143	1	Tunisia	H53	NE2	Vilaça et al. 2014
KC608847	H144	1	Tunisia	H54	E1	Vilaça et al. 2014
JF774186	ait072	1	Greece (Aitoloakarnania)	H4	E1	Alexandri et al. 2012
JF774182	ait440	1	Greece (Aitoloakarnania)	H5	E1	Alexandri et al. 2012
JF774289	ait305	1	Greece (Aitoloakarnania)	H49	E1	Alexandri et al. 2012
JF774312	ait297	1	Greece (Aitoloakarnania)	H49	E1	Alexandri et al. 2012
JF774290	ait286	1	Greece (Aitoloakarnania)	H49	E1	Alexandri et al. 2012
JF774317	ait278	1	Greece (Aitoloakarnania)	H49	E1	Alexandri et al. 2012
JF774351	ait400	1	Greece (Aitoloakarnania)	H49	E1	Alexandri et al. 2012
JF774308	ait261	1	Greece (Aitoloakarnania)	H49	E1	Alexandri et al. 2012
JF774350	ait126	1	Greece (Aitoloakarnania)	H49	E1	Alexandri et al. 2012
JF774320	ait127	1	Greece (Aitoloakarnania)	H49	E1	Alexandri et al. 2012
JF774348	ait500	1	Greece (Aitoloakarnania)	H49	E1	Alexandri et al. 2012
JF774294	ait049	1	Greece (Aitoloakarnania)	H49	E1	Alexandri et al. 2012
JF774359	ait109	1	Greece (Aitoloakarnania)	H55	E1	Alexandri et al. 2012
JF774233	ark439	1	Greece (Arcadia)	H5	E1	Alexandri et al. 2012
JF774211	ark438	1	Greece (Arcadia)	H56	E1	Alexandri et al. 2012
JF774212	ark432	1	Greece (Arcadia)	H5	E1	Alexandri et al. 2012
JF774231	ark435	1	Greece (Arcadia)	H5	E1	Alexandri et al. 2012
JF774228	dra012	1	Greece (Drama)	H5	E1	Alexandri et al. 2012
JF774229	dra035	1	Greece (Drama)	H5	E1	Alexandri et al. 2012
JF774236	dra046	1	Greece (Drama)	H5	E1	Alexandri et al. 2012
JF774234	Dra015	1	Greece (Drama)	H5	E1	Alexandri et al. 2012
JF774279	dra009	1	Greece (Drama)	H3	E1	Alexandri et al. 2012
JF774247	dra001	1	Greece (Drama)	H3	E1	Alexandri et al. 2012
JF774271	dra005	1	Greece (Drama)	H3	E1	Alexandri et al. 2012
JF774256	dra007	1	Greece (Drama)	H3	E1	Alexandri et al. 2012
JF774187	drm037	1	Greece (Drama)	H4	E1	Alexandri et al. 2012
JF774232	drm129	1	Greece (Drama)	H5	E1	Alexandri et al. 2012
JF774237	drm015	1	Greece (Drama)	H5	E1	Alexandri et al. 2012
JF774188	Ebr017	1	Greece (Ebros)	H4	E1	Alexandri et al. 2012
JF774219	Ebr020	1	Greece (Ebros)	H5	E1	Alexandri et al. 2012
JF774253	EbrT18	1	Greece (Ebros)	H57	E1	Alexandri et al. 2012
JF774254	EbrT22	1	Greece (Ebros)	H57	E1	Alexandri et al. 2012
JF774207	EbrT21	1	Greece (Ebros)	H58	E1	Alexandri et al. 2012
JF774184	Ebr003	1	Greece (Ebros)	H59	E1	Alexandri et al. 2012
JF774214	Ebr014	1	Greece (Ebros)	H5	E1	Alexandri et al. 2012
JF774260	Ebr008	1	Greece (Ebros)	H3	E1	Alexandri et al. 2012
JF774261	Ebr018	1	Greece (Ebros)	H3	E1	Alexandri et al. 2012
JF774262	Ebr022	1	Greece (Ebros)	H3	E1	Alexandri et al. 2012
JF774281	EbrT03	1	Greece (Ebros)	H60	E1	Alexandri et al. 2012
JF774283	EbrT04	1	Greece (Ebros)	H61	E1	Alexandri et al. 2012
JF774280	EbrT27	1	Greece (Ebros)	H3	E1	Alexandri et al. 2012
JF774244	EbrT05	1	Greece (Ebros)	H3	E1	Alexandri et al. 2012
JF774248	EbrT15	1	Greece (Ebros)	H3	E1	Alexandri et al. 2012
JF774272	Ebr025	1	Greece (Ebros)	H3	E1	Alexandri et al. 2012
JF774252	EbrT01	1	Greece (Ebros)	H57	E1	Alexandri et al. 2012
JF774255	EbrT11	1	Greece (Ebros)	H57	E1	Alexandri et al. 2012
JF774307	eur316	1	Greece (Evritania)	H49	E1	Alexandri et al. 2012
JF774335	eur312	1	Greece (Evritania)	H49	E1	Alexandri et al. 2012
JF774333	eur308	1	Greece (Evritania)	H49	E1	Alexandri et al. 2012
JF774306	eur307	1	Greece (Evritania)	H49	E1	Alexandri et al. 2012
JF774336	eur092	1	Greece (Evritania)	H49	E1	Alexandri et al. 2012
JF774305	eur062	1	Greece (Evritania)	H49	E1	Alexandri et al. 2012
JF774334	eur480	1	Greece (Evritania)	H49	E1	Alexandri et al. 2012
JF774284	eur492	1	Greece (Evritania)	H49	E1	Alexandri et al. 2012
JF774285	eur506	1	Greece (Evritania)	H49	E1	Alexandri et al. 2012
JF774355	eur310	1	Greece (Evritania)	H49	E1	Alexandri et al. 2012
JF774332	eur088	1	Greece (Evritania)	H49	E1	Alexandri et al. 2012
JF774183	eur061	1	Greece (Evritania)	H5	E1	Alexandri et al. 2012
JF774324	fok290	1	Greece (Fokida)	H49	E1	Alexandri et al. 2012
JF774323	fok064	1	Greece (Fokida)	H49	E1	Alexandri et al. 2012
JF774329	fok450	1	Greece (Fokida)	H49	E1	Alexandri et al. 2012
JF774297	fok116	1	Greece (Fokida)	H49	E1	Alexandri et al. 2012
JF774345	fok115	1	Greece (Fokida)	H49	E1	Alexandri et al. 2012
JF774298	fok050	1	Greece (Fokida)	H49	E1	Alexandri et al. 2012
JF774302	fok430	1	Greece (Fokida)	H49	E1	Alexandri et al. 2012
JF774339	fok452	1	Greece (Fokida)	H49	E1	Alexandri et al. 2012
JF774309	fok046	1	Greece (Fokida)	H49	E1	Alexandri et al. 2012
JF774358	fok298	1	Greece (Fokida)	H55	E1	Alexandri et al. 2012
JF774354	fok055	1	Greece (Fokida)	H49	E1	Alexandri et al. 2012
JF774365	fth268	1	Greece (Fthiotida)	H49	E1	Alexandri et al. 2012
JF774366	fth269	1	Greece (Fthiotida)	H49	E1	Alexandri et al. 2012
JF774364	fth259	1	Greece (Fthiotida)	H49	E1	Alexandri et al. 2012
JF774363	fth253	1	Greece (Fthiotida)	H49	E1	Alexandri et al. 2012
JF774362	fth254	1	Greece (Fthiotida)	H49	E1	Alexandri et al. 2012
JF774344	fth255	1	Greece (Fthiotida)	H49	E1	Alexandri et al. 2012
JF774331	fth217	1	Greece (Fthiotida)	H49	E1	Alexandri et al. 2012
JF774304	fth216	1	Greece (Fthiotida)	H49	E1	Alexandri et al. 2012
JF774330	fth082	1	Greece (Fthiotida)	H49	E1	Alexandri et al. 2012
JF774303	fth080	1	Greece (Fthiotida)	H49	E1	Alexandri et al. 2012
JF774338	fth084	1	Greece (Fthiotida)	H49	E1	Alexandri et al. 2012
JF774337	fth250	1	Greece (Fthiotida)	H49	E1	Alexandri et al. 2012
JF774326	fth274	1	Greece (Fthiotida)	H49	E1	Alexandri et al. 2012
JF774342	fth505	1	Greece (Fthiotida)	H49	E1	Alexandri et al. 2012
JF774220	Hlk001	1	Greece (Halkidiki)	H52	E1	Alexandri et al. 2012
JF774221	Hlk003	1	Greece (Halkidiki)	H52	E1	Alexandri et al. 2012
JF774222	Hlk004	1	Greece (Halkidiki)	H52	E1	Alexandri et al. 2012
JF774223	Hlk005	1	Greece (Halkidiki)	H52	E1	Alexandri et al. 2012
JF774224	Hlk006	1	Greece (Halkidiki)	H52	E1	Alexandri et al. 2012
JF774225	Hlk007	1	Greece (Halkidiki)	H52	E1	Alexandri et al. 2012
JF774226	Hlk008	1	Greece (Halkidiki)	H52	E1	Alexandri et al. 2012
JF774263	Hlk002	1	Greece (Halkidiki)	H3	E1	Alexandri et al. 2012
JF774227	Hlk036	1	Greece (Halkidiki)	H52	E1	Alexandri et al. 2012
JF774193	ioa319	1	Greece (Ioannina)	H38	E1	Alexandri et al. 2012
JF774370	ioa405	1	Greece (Ioannina)	H62	E1	Alexandri et al. 2012
JF774371	ioa320	1	Greece (Ioannina)	H62	E1	Alexandri et al. 2012
JF774321	ioa509	1	Greece (Ioannina)	H49	E1	Alexandri et al. 2012
JF774347	ioa212	1	Greece (Ioannina)	H49	E1	Alexandri et al. 2012
JF774295	ioa211	1	Greece (Ioannina)	H49	E1	Alexandri et al. 2012
JF774369	ioa322	1	Greece (Ioannina)	H62	E1	Alexandri et al. 2012
JF774282	ioa317	1	Greece (Ioannina)	H3	E1	Alexandri et al. 2012
JF774257	ioa507	1	Greece (Ioannina)	H3	E1	Alexandri et al. 2012
JF774249	ioa406	1	Greece (Ioannina)	H3	E1	Alexandri et al. 2012
JF774368	ioa208	1	Greece (Ioannina)	H62	E1	Alexandri et al. 2012
JF774215	Kbl002	1	Greece (Kavala)	H5	E1	Alexandri et al. 2012
JF774264	Kbl001	1	Greece (Kavala)	H3	E1	Alexandri et al. 2012
JF774265	Kbl004	1	Greece (Kavala)	H3	E1	Alexandri et al. 2012
JF774266	Kbl006	1	Greece (Kavala)	H3	E1	Alexandri et al. 2012
JF774267	Kbl007	1	Greece (Kavala)	H3	E1	Alexandri et al. 2012
JF774241	Kbl012	1	Greece (Kavala)	H63	E1	Alexandri et al. 2012
JF774374	Kbl026	1	Greece (Kavala)	H3	E1	Alexandri et al. 2012
JF774379	Kbl021	1	Greece (Kavala)	H3	E1	Alexandri et al. 2012
JF774376	Kbl023	1	Greece (Kavala)	H64	E1	Alexandri et al. 2012
JF774377	Kbl027	1	Greece (Kavala)	H3	E1	Alexandri et al. 2012
JF774378	Kbl030	1	Greece (Kavala)	H3	E1	Alexandri et al. 2012
JF774380	Kbl022	1	Greece (Kavala)	H65	E1	Alexandri et al. 2012
JF774208	Kbl025	1	Greece (Kavala)	H66	E1	Alexandri et al. 2012
JF774209	Kbl029	1	Greece (Kavala)	H67	E1	Alexandri et al. 2012
JF774273	Kbl028	1	Greece (Kavala)	H3	E1	Alexandri et al. 2012
JF774408	Kbl020	1	Greece (Kavala)	H68	A	Alexandri et al. 2012
JF774235	krn125	1	Greece (Korinthos)	H5	E1	Alexandri et al. 2012
JF774310	krn124	1	Greece (Korinthos)	H49	E1	Alexandri et al. 2012
JF774360	lar225	1	Greece (Larisa)	H69	E1	Alexandri et al. 2012
JF774361	lar235	1	Greece (Larisa)	H69	E1	Alexandri et al. 2012
JF774311	lar224	1	Greece (Larisa)	H49	E1	Alexandri et al. 2012
JF774293	lar234	1	Greece (Larisa)	H49	E1	Alexandri et al. 2012
JF774291	lar228	1	Greece (Larisa)	H49	E1	Alexandri et al. 2012
JF774322	lar513	1	Greece (Larisa)	H49	E1	Alexandri et al. 2012
JF774319	lar232	1	Greece (Larisa)	H49	E1	Alexandri et al. 2012
JF774318	lar230	1	Greece (Larisa)	H49	E1	Alexandri et al. 2012
JF774288	lar223	1	Greece (Larisa)	H49	E1	Alexandri et al. 2012
JF774292	lar231	1	Greece (Larisa)	H49	E1	Alexandri et al. 2012
JF774349	lar233	1	Greece (Larisa)	H49	E1	Alexandri et al. 2012
JF774258	lar226	1	Greece (Larisa)	H3	E1	Alexandri et al. 2012
JF774315	mag524	1	Greece (Magnisia)	H49	E1	Alexandri et al. 2012
JF774346	mag518	1	Greece (Magnisia)	H49	E1	Alexandri et al. 2012
JF774316	mag227	1	Greece (Magnisia)	H49	E1	Alexandri et al. 2012
JF774296	mag222	1	Greece (Magnisia)	H49	E1	Alexandri et al. 2012
JF774313	mag229	1	Greece (Magnisia)	H70	E1	Alexandri et al. 2012
JF774353	mag523	1	Greece (Magnisia)	H71	E1	Alexandri et al. 2012
JF774204	pel355	1	Greece (Pella)	H72	E1	Alexandri et al. 2012
JF774230	pel352	1	Greece (Pella)	H5	E1	Alexandri et al. 2012
JF774373	pel351	1	Greece (Pella)	H40	E1	Alexandri et al. 2012
JF774210	pel353	1	Greece (Pella)	H73	E1	Alexandri et al. 2012
JF774213	pel350	1	Greece (Pella)	H4	E1	Alexandri et al. 2012
JF774352	pel354	1	Greece (Pella)	H49	E1	Alexandri et al. 2012
JF774205	Rod001	1	Greece (Rodopi)	H1	E1	Alexandri et al. 2012
JF774185	Rod012	1	Greece (Rodopi)	H74	E1	Alexandri et al. 2012
JF774216	Rod008	1	Greece (Rodopi)	H5	E1	Alexandri et al. 2012
JF774217	Rod010	1	Greece (Rodopi)	H5	E1	Alexandri et al. 2012
JF774218	Rod017	1	Greece (Rodopi)	H5	E1	Alexandri et al. 2012
JF774240	RodT08	1	Greece (Rodopi)	H5	E1	Alexandri et al. 2012
JF774238	Rod002	1	Greece (Rodopi)	H5	E1	Alexandri et al. 2012
JF774239	Rod003	1	Greece (Rodopi)	H5	E1	Alexandri et al. 2012
JF774246	RodT10	1	Greece (Rodopi)	H3	E1	Alexandri et al. 2012
JF774245	RodT09	1	Greece (Rodopi)	H3	E1	Alexandri et al. 2012
JF774274	Rod007	1	Greece (Rodopi)	H3	E1	Alexandri et al. 2012
JF774250	Rod006	1	Greece (Rodopi)	H3	E1	Alexandri et al. 2012
JF774277	Rod015	1	Greece (Rodopi)	H75	E1	Alexandri et al. 2012
JF774381	Sam001	1	Greece (Samos)	H9	NE2	Alexandri et al. 2012
JF774382	Sam002	1	Greece (Samos)	H9	NE2	Alexandri et al. 2012
JF774383	Sam006	1	Greece (Samos)	H9	NE2	Alexandri et al. 2012
JF774384	Sam007	1	Greece (Samos)	H9	NE2	Alexandri et al. 2012
JF774385	Sam008	1	Greece (Samos)	H9	NE2	Alexandri et al. 2012
JF774386	Sam010	1	Greece (Samos)	H9	NE2	Alexandri et al. 2012
JF774387	Sam012	1	Greece (Samos)	H9	NE2	Alexandri et al. 2012
JF774388	Sam013	1	Greece (Samos)	H9	NE2	Alexandri et al. 2012
JF774389	Sam014	1	Greece (Samos)	H9	NE2	Alexandri et al. 2012
JF774390	Sam015	1	Greece (Samos)	H9	NE2	Alexandri et al. 2012
JF774391	Sam016	1	Greece (Samos)	H9	NE2	Alexandri et al. 2012
JF774392	Sam004	1	Greece (Samos)	H9	NE2	Alexandri et al. 2012
JF774393	Sam005	1	Greece (Samos)	H76	NE2	Alexandri et al. 2012
JF774367	thp408	1	Greece (Ioannina)	H49	E1	Alexandri et al. 2012
JF774372	thp407	1	Greece (Ioannina)	H62	E1	Alexandri et al. 2012
JF774192	ths128	1	Greece (Thessaloniki)	H39	E1	Alexandri et al. 2012
JF774268	Ths001	1	Greece (Thessaloniki)	H3	E1	Alexandri et al. 2012
JF774269	Ths002	1	Greece (Thessaloniki)	H3	E1	Alexandri et al. 2012
JF774198	Ths003	1	Greece (Thessaloniki)	H38	E1	Alexandri et al. 2012
JF774270	Ths004	1	Greece (Thessaloniki)	H3	E1	Alexandri et al. 2012
JF774299	tri360	1	Greece (Trikala)	H49	E1	Alexandri et al. 2012
JF774259	tri514	1	Greece (Trikala)	H3	E1	Alexandri et al. 2012
JF774251	tri357	1	Greece (Trikala)	H3	E1	Alexandri et al. 2012
JF774275	tri359	1	Greece (Trikala)	H3	E1	Alexandri et al. 2012
JF774189	trz441	1	Greece (Trikala)	H4	E1	Alexandri et al. 2012
JF774206	Blg003	1	Bulgaria	H1	E1	Alexandri et al. 2012
JF774375	Blg002	1	Bulgaria	H77	E1	Alexandri et al. 2012
JF774276	Blg004	1	Bulgaria	H3	E1	Alexandri et al. 2012
JF774278	Blg005	1	Bulgaria	H3	E1	Alexandri et al. 2012
JF774286	voi014	1	Greece (Voiotia)	H49	E1	Alexandri et al. 2012
JF774300	voi236	1	Greece (Voiotia)	H49	E1	Alexandri et al. 2012
JF774301	voi306	1	Greece (Voiotia)	H49	E1	Alexandri et al. 2012
JF774341	voi264	1	Greece (Voiotia)	H49	E1	Alexandri et al. 2012
JF774328	voi422	1	Greece (Voiotia)	H49	E1	Alexandri et al. 2012
JF774327	voi237	1	Greece (Voiotia)	H49	E1	Alexandri et al. 2012
JF774340	voi423	1	Greece (Voiotia)	H49	E1	Alexandri et al. 2012
JF774287	voi445	1	Greece (Voiotia)	H49	E1	Alexandri et al. 2012
JF774314	voi003	1	Greece (Voiotia)	H49	E1	Alexandri et al. 2012
JF774325	voi011	1	Greece (Voiotia)	H49	E1	Alexandri et al. 2012
JF774356	voi056	1	Greece (Voiotia)	H49	E1	Alexandri et al. 2012
JF774357	voi242	1	Greece (Voiotia)	H49	E1	Alexandri et al. 2012
JF774343	voi013	1	Greece (Voiotia)	H49	E1	Alexandri et al. 2012
JF774394	dom017	1	Greece	H78	A	Alexandri et al. 2012
JF774395	dom030	1	Greece	H78	A	Alexandri et al. 2012
JF774400	dom034	1	Greece	H78	A	Alexandri et al. 2012
JF774397	dom023	1	Greece	H78	A	Alexandri et al. 2012
JF774398	dom024	1	Greece	H78	A	Alexandri et al. 2012
JF774399	dom026	1	Greece	H78	A	Alexandri et al. 2012
JF774402	dom031	1	Greece	H79	A	Alexandri et al. 2012
JF774403	dom032	1	Greece	H80	A	Alexandri et al. 2012
JF774396	dom035	1	Greece	H78	A	Alexandri et al. 2012
JF774404	LrW001	1	Greece	H78	A	Alexandri et al. 2012
JF774405	LrW002	1	Greece	H78	A	Alexandri et al. 2012
JF774401	dom025	1	Greece	H78	A	Alexandri et al. 2012
JF774406	dom019	1	Greece	H81	A	Alexandri et al. 2012
JF774407	dom021	1	Greece	H81	A	Alexandri et al. 2012
JF774194	dom016	1	Greece	H82	E1	Alexandri et al. 2012
JF774199	dom018	1	Greece	H38	E1	Alexandri et al. 2012
JF774201	Lan001	1	Greece	H38	E1	Alexandri et al. 2012
JF774197	Lan002	1	Greece	H38	E1	Alexandri et al. 2012
JF774195	dom020	1	Greece	H38	E1	Alexandri et al. 2012
JF774200	dom028	1	Greece	H38	E1	Alexandri et al. 2012
JF774196	dom033	1	Greece	H38	E1	Alexandri et al. 2012
JF774191	Dur002	1	Greece	H4	E1	Alexandri et al. 2012
JF774190	Dur001	1	Greece	H4	E1	Alexandri et al. 2012
JF774202	Ham001	1	Greece	H83	E1	Alexandri et al. 2012
JF774203	Ham002	1	Greece	H83	E1	Alexandri et al. 2012
JF774242	dom022	1	Greece	H3	E1	Alexandri et al. 2012
JF774243	dom027	1	Greece	H3	E1	Alexandri et al. 2012
JX894150	AR2	1	Armenia	H32	E1	Ottoni et al. 2013
JX894151	AR298	1	Armenia	H84	E1	Ottoni et al. 2013
JX894152	East_AR	1	Armenia	H85	E1	Ottoni et al. 2013
JX894153	IR1	1	Iran	H18	NE2	Ottoni et al. 2013
JX894154	IR2	1	Iran	H18	NE2	Ottoni et al. 2013
JX894155	IR4	1	Iran	H18	NE2	Ottoni et al. 2013
JX894156	IR5	1	Iran	H18	NE2	Ottoni et al. 2013
JX894158	Northeast_AR	1	Armenia	H4	E1	Ottoni et al. 2013
JX894159	TK107	1	Turkey	H7	NE2	Ottoni et al. 2013
JX894160	TK119	1	Turkey	H7	NE2	Ottoni et al. 2013
JX894161	TK126	1	Turkey	H7	NE2	Ottoni et al. 2013
JX894162	Tp1	1	Turkey	H11	E1	Ottoni et al. 2013
JX894163	Tp10	1	Turkey	H7	NE2	Ottoni et al. 2013
JX894164	Tp11	1	Turkey	H7	NE2	Ottoni et al. 2013
JX894165	Tp12	1	Turkey	H7	NE2	Ottoni et al. 2013
JX894166	Tp2	1	Turkey	H7	NE2	Ottoni et al. 2013
JX894171	Tp7	1	Turkey	H7	NE2	Ottoni et al. 2013
JX894172	Tp8	1	Turkey	H7	NE2	Ottoni et al. 2013
JX894174	WBRO563	1	Romania	H5	E1	Ottoni et al. 2013
JX894175	WBTN959	1	Tunisia	H54	E1	Ottoni et al. 2013
JX894176	WBTN960	1	Tunisia	H54	E1	Ottoni et al. 2013
JX894177	WBTN961	1	Tunisia	H54	E1	Ottoni et al. 2013
JX894178	WBTN962	1	Tunisia	H54	E1	Ottoni et al. 2013
JX894179	WBTN963	1	Tunisia	H54	E1	Ottoni et al. 2013
JX894180	WBTN964	1	Tunisia	H53	NE2	Ottoni et al. 2013
JX894181	WBTN965	1	Tunisia	H54	E1	Ottoni et al. 2013
JX894182	WBTN966	1	Tunisia	H54	E1	Ottoni et al. 2013
JX894183	WBTR514	1	Turkey	H4	E1	Ottoni et al. 2013
JX894184	WBTR515	1	Turkey	H15	NE2	Ottoni et al. 2013
JX894185	WBTR516	1	Turkey	H15	NE2	Ottoni et al. 2013
JX894186	WBTR517	1	Turkey	H15	NE2	Ottoni et al. 2013
JX894187	WBUA1267	1	Ukraine	H5	E1	Ottoni et al. 2013
JX894188	WBUA1268	1	Ukraine	H5	E1	Ottoni et al. 2013
JN031156	PWB109-S2	1	Portugal	H5	E1	Van Asch et al. 2012
JN031157	PWB111-S2	1	Portugal	H5	E1	Van Asch et al. 2012
JN031158	PWB114-S2	1	Portugal	H5	E1	Van Asch et al. 2012
JN031159	PWB116-S2	1	Portugal	H5	E1	Van Asch et al. 2012
JN031283	PWB117-S6	1	Portugal	H3	E1	Van Asch et al. 2012
JN031329	PWB57-S7	1	Portugal	H86	E1	Van Asch et al. 2012
JN031330	PWB58-S7	1	Portugal	H86	E1	Van Asch et al. 2012
JN031331	PWB59-S7	1	Portugal	H86	E1	Van Asch et al. 2012
JN031332	PWB60-S7	1	Portugal	H86	E1	Van Asch et al. 2012
JN031333	PWB61-S7	1	Portugal	H86	E1	Van Asch et al. 2012
JN031334	PWB102-S7	1	Portugal	H86	E1	Van Asch et al. 2012
JN031335	PWB105-S7	1	Portugal	H86	E1	Van Asch et al. 2012
JN031356	PWB2-S8	1	Portugal	H41	E1	Van Asch et al. 2012
JN031357	PWB3-S8	1	Portugal	H41	E1	Van Asch et al. 2012
JN031358	PWB4-S8	1	Portugal	H41	E1	Van Asch et al. 2012
JN031411	PWB1-SW1	1	Portugal	H5	E1	Van Asch et al. 2012
JN031412	PWB7-SW1	1	Portugal	H5	E1	Van Asch et al. 2012
JN031413	PWB8-SW1	1	Portugal	H5	E1	Van Asch et al. 2012
JN031414	PWB9-SW1	1	Portugal	H5	E1	Van Asch et al. 2012
JN031415	PWB10-SW1	1	Portugal	H5	E1	Van Asch et al. 2012
JN031416	PWB11-SW1	1	Portugal	H5	E1	Van Asch et al. 2012
JN031417	PWB12-SW1	1	Portugal	H5	E1	Van Asch et al. 2012
JN031418	PWB13-SW1	1	Portugal	H5	E1	Van Asch et al. 2012
JN031419	PWB14-SW1	1	Portugal	H5	E1	Van Asch et al. 2012
JN031420	PWB15-SW1	1	Portugal	H5	E1	Van Asch et al. 2012
JN031421	PWB16-SW1	1	Portugal	H5	E1	Van Asch et al. 2012
JN031422	PWB17-SW1	1	Portugal	H5	E1	Van Asch et al. 2012
JN031423	PWB18-SW1	1	Portugal	H5	E1	Van Asch et al. 2012
JN031424	PWB19-SW1	1	Portugal	H5	E1	Van Asch et al. 2012
JN031425	PWB34-SW1	1	Portugal	H5	E1	Van Asch et al. 2012
JN031426	PWB35-SW1	1	Portugal	H5	E1	Van Asch et al. 2012
JN031427	PWB36-SW1	1	Portugal	H5	E1	Van Asch et al. 2012
JN031428	PWB37-SW1	1	Portugal	H5	E1	Van Asch et al. 2012
JN031429	PWB38-SW1	1	Portugal	H5	E1	Van Asch et al. 2012
JN031430	PWB75-SW1	1	Portugal	H5	E1	Van Asch et al. 2012
JN031431	PWB76-SW1	1	Portugal	H5	E1	Van Asch et al. 2012
JN031432	PWB77-SW1	1	Portugal	H5	E1	Van Asch et al. 2012
JN031433	PWB78-SW1	1	Portugal	H5	E1	Van Asch et al. 2012
JN031434	PWB79-SW1	1	Portugal	H5	E1	Van Asch et al. 2012
JN031435	PWB80-SW1	1	Portugal	H5	E1	Van Asch et al. 2012
JN031436	PWB81-SW1	1	Portugal	H5	E1	Van Asch et al. 2012
JN031437	PWB82-SW1	1	Portugal	H5	E1	Van Asch et al. 2012
JN031438	PWB83-SW1	1	Portugal	H5	E1	Van Asch et al. 2012
JN031439	PWB84-SW1	1	Portugal	H5	E1	Van Asch et al. 2012
JN031440	PWB85-SW1	1	Portugal	H5	E1	Van Asch et al. 2012
JN031441	PWB86-SW1	1	Portugal	H5	E1	Van Asch et al. 2012
JN031442	PWB87-SW1	1	Portugal	H5	E1	Van Asch et al. 2012
JN031443	PWB88-SW1	1	Portugal	H5	E1	Van Asch et al. 2012
JN031444	PWB5-SW2	1	Portugal	H87	E1	Van Asch et al. 2012
JN031445	PWB6-SW2	1	Portugal	H87	E1	Van Asch et al. 2012
JN031446	PWB20-SW2	1	Portugal	H87	E1	Van Asch et al. 2012
JN031447	PWB53-SW2	1	Portugal	H87	E1	Van Asch et al. 2012
JN031448	PWB56-SW2	1	Portugal	H87	E1	Van Asch et al. 2012
JN031449	PWB91-SW2	1	Portugal	H87	E1	Van Asch et al. 2012
JN031450	PWB92-SW2	1	Portugal	H87	E1	Van Asch et al. 2012
JN031451	PWB93-SW2	1	Portugal	H87	E1	Van Asch et al. 2012
JN031452	PWB94-SW2	1	Portugal	H87	E1	Van Asch et al. 2012
JN031453	PWB95-SW2	1	Portugal	H87	E1	Van Asch et al. 2012
JN031454	PWB96-SW2	1	Portugal	H87	E1	Van Asch et al. 2012
JN031455	PWB97-SW2	1	Portugal	H87	E1	Van Asch et al. 2012
JN031456	PWB98-SW2	1	Portugal	H87	E1	Van Asch et al. 2012
JN031457	PWB99-SW2	1	Portugal	H87	E1	Van Asch et al. 2012
JN031458	PWB100-SW2	1	Portugal	H87	E1	Van Asch et al. 2012
JN031459	PWB103-SW2	1	Portugal	H87	E1	Van Asch et al. 2012
JN031460	PWB104-SW2	1	Portugal	H87	E1	Van Asch et al. 2012
JN031461	PWB106-SW2	1	Portugal	H87	E1	Van Asch et al. 2012
JN031462	PWB21-SW3	1	Portugal	H88	E1	Van Asch et al. 2012
JN031463	PWB22-SW3	1	Portugal	H88	E1	Van Asch et al. 2012
JN031464	PWB23-SW3	1	Portugal	H88	E1	Van Asch et al. 2012
JN031465	PWB24-SW3	1	Portugal	H88	E1	Van Asch et al. 2012
JN031466	PWB25-SW3	1	Portugal	H88	E1	Van Asch et al. 2012
JN031467	PWB26-SW3	1	Portugal	H88	E1	Van Asch et al. 2012
JN031468	PWB27-SW3	1	Portugal	H88	E1	Van Asch et al. 2012
JN031469	PWB28-SW3	1	Portugal	H88	E1	Van Asch et al. 2012
JN031470	PWB29-SW3	1	Portugal	H88	E1	Van Asch et al. 2012
JN031471	PWB30-SW3	1	Portugal	H88	E1	Van Asch et al. 2012
JN031472	PWB31-SW3	1	Portugal	H88	E1	Van Asch et al. 2012
JN031473	PWB32-SW3	1	Portugal	H88	E1	Van Asch et al. 2012
JN031474	PWB33-SW3	1	Portugal	H88	E1	Van Asch et al. 2012
JN031475	PWB62-SW3	1	Portugal	H88	E1	Van Asch et al. 2012
JN031476	PWB63-SW3	1	Portugal	H88	E1	Van Asch et al. 2012
JN031477	PWB64-SW3	1	Portugal	H88	E1	Van Asch et al. 2012
JN031478	PWB65-SW3	1	Portugal	H88	E1	Van Asch et al. 2012
JN031479	PWB66-SW3	1	Portugal	H88	E1	Van Asch et al. 2012
JN031480	PWB67-SW3	1	Portugal	H88	E1	Van Asch et al. 2012
JN031481	PWB68-SW3	1	Portugal	H88	E1	Van Asch et al. 2012
JN031482	PWB69-SW3	1	Portugal	H88	E1	Van Asch et al. 2012
JN031483	PWB70-SW3	1	Portugal	H88	E1	Van Asch et al. 2012
JN031484	PWB71-SW3	1	Portugal	H88	E1	Van Asch et al. 2012
JN031485	PWB72-SW3	1	Portugal	H88	E1	Van Asch et al. 2012
JN031486	PWB73-SW3	1	Portugal	H88	E1	Van Asch et al. 2012
JN031487	PWB74-SW3	1	Portugal	H88	E1	Van Asch et al. 2012
JN031488	PWB89-SW3	1	Portugal	H88	E1	Van Asch et al. 2012
JN031489	PWB107-SW3	1	Portugal	H88	E1	Van Asch et al. 2012
JN031490	PWB110-SW3	1	Portugal	H88	E1	Van Asch et al. 2012
JN031491	PWB112-SW3	1	Portugal	H88	E1	Van Asch et al. 2012
JN031492	PWB113-SW3	1	Portugal	H88	E1	Van Asch et al. 2012
JN031493	PWB115-SW3	1	Portugal	H88	E1	Van Asch et al. 2012
JN031494	PWB90-SW4	1	Portugal	H3	E1	Van Asch et al. 2012
JN031495	PWB108-SW4	1	Portugal	H3	E1	Van Asch et al. 2012
JN031496	PWB101-SW5	1	Portugal	H89	E1	Van Asch et al. 2012
JN031497	PWB42-SW6	1	Portugal	H5	E1	Van Asch et al. 2012
JN031498	PWB49-SW6	1	Portugal	H5	E1	Van Asch et al. 2012
JN031499	PWB50-SW6	1	Portugal	H5	E1	Van Asch et al. 2012
JN031500	PWB52-SW6	1	Portugal	H5	E1	Van Asch et al. 2012
JN031501	PWB54-SW7	1	Portugal	H5	E1	Van Asch et al. 2012
JN031502	PWB55-SW7	1	Portugal	H5	E1	Van Asch et al. 2012
JN031503	PWB39-SW8	1	Portugal	H81	A	Van Asch et al. 2012
JN031504	PWB40-SW8	1	Portugal	H81	A	Van Asch et al. 2012
JN031505	PWB41-SW8	1	Portugal	H81	A	Van Asch et al. 2012
JN031506	PWB43-SW8	1	Portugal	H81	A	Van Asch et al. 2012
JN031507	PWB44-SW8	1	Portugal	H81	A	Van Asch et al. 2012
JN031508	PWB45-SW8	1	Portugal	H81	A	Van Asch et al. 2012
JN031509	PWB46-SW8	1	Portugal	H81	A	Van Asch et al. 2012
JN031510	PWB47-SW8	1	Portugal	H81	A	Van Asch et al. 2012
JN031511	PWB48-SW8	1	Portugal	H81	A	Van Asch et al. 2012
JN031512	PWB51-SW8	1	Portugal	H81	A	Van Asch et al. 2012
HM747196	Haplotype H1	2	Austria	H32	E1	Alves et al. 2010
HM747197	Haplotype H2	1	Austria	H90	E1	Alves et al. 2010
HM747198	Haplotype H3	6	Portugal,France	H38	E1	Alves et al. 2010
HM747199	Haplotype H4	3	Spain,France	H31	E1	Alves et al. 2010
HM747200	Haplotype H5	2	France	H31	E1	Alves et al. 2010
HM747201	Haplotype H6	19	Portugal, Spain	H3	E1	Alves et al. 2010
HM747202	Haplotype H7	11	Portugal, Spain	H5	E1	Alves et al. 2010
HM747203	Haplotype H8	6	Portugal, Spain	H3	E1	Alves et al. 2010
HM747204	Haplotype H9	15	Portugal, Spain, Italy	H91	E1	Alves et al. 2010
HM747205	Haplotype H10	14	Portugal	H5	E1	Alves et al. 2010
HM747206	Haplotype H11	6	Spain	H5	E1	Alves et al. 2010
HM747207	Haplotype H12	2	Spain	H3	E1	Alves et al. 2010
HM747208	Haplotype H13	8	Portugal	H88	E1	Alves et al. 2010
HM747209	Haplotype H14	5	Portugal, Spain	H3	E1	Alves et al. 2010
HM747210	Haplotype H15	11	Spain	H92	E1	Alves et al. 2010
HM747211	Haplotype H16	16	Spain	H30	E1	Alves et al. 2010
HM747212	Haplotype H17	3	Spain	H91	E1	Alves et al. 2010
HM747213	Haplotype H18	5	Spain	H93	E1	Alves et al. 2010
HM747214	Haplotype H19	1	Spain	H94	E1	Alves et al. 2010
HM747215	Haplotype H20	3	Spain	H3	E1	Alves et al. 2010
HM747216	Haplotype H21	1	Portugal	H4	E1	Alves et al. 2010
HM747217	Haplotype H22	1	Portugal	H5	E1	Alves et al. 2010
HM747218	Haplotype H23	1	Portugal	H95	E1	Alves et al. 2010
HM747219	Haplotype H24	1	Portugal	H37	E1	Alves et al. 2010
HM747220	Haplotype H25	1	Portugal	H41	E1	Alves et al. 2010
HM747221	Haplotype H26	1	Portugal	H86	E1	Alves et al. 2010
HM747222	Haplotype H27	1	Portugal	H5	E1	Alves et al. 2010
FJ601392	bd01bJL	1	China	H25	A	Larson et al. 2010
FJ601393	bd01dJL	1	China	H78	A	Larson et al. 2010
FJ601394	bd03aJH	1	China	H96	A	Larson et al. 2010
FJ601395	bd03bJH	1	China	H96	A	Larson et al. 2010
FJ601396	bd04aJXH	1	China	H97	A	Larson et al. 2010
FJ601397	bd04bJXH	1	China	H78	A	Larson et al. 2010
FJ601398	bd05aJQH	1	China	H25	A	Larson et al. 2010
FJ601399	bd05cJQH	1	China	H78	A	Larson et al. 2010
FJ601400	bd06aSHWT	1	China	H25	A	Larson et al. 2010
FJ601401	bd06bSHWT	1	China	H78	A	Larson et al. 2010
FJ601402	bd07aBNWX	1	China	H98	A	Larson et al. 2010
FJ601403	bd07bBNWX	1	China	H98	A	Larson et al. 2010
FJ601404	bd08aHTDE	1	China	H78	A	Larson et al. 2010
FJ601405	bd08bHTDE	1	China	H99	A	Larson et al. 2010
FJ601406	bd09aYN	1	China	H28	A	Larson et al. 2010
FJ601407	bd09cYN	1	China	H25	A	Larson et al. 2010
FJ601408	bd10aNJ	1	China	H28	A	Larson et al. 2010
FJ601409	bd10bNJ	1	China	H28	A	Larson et al. 2010
FJ601410	bd11aXZH	1	China	H98	A	Larson et al. 2010
FJ601411	bd11bXZH	1	China	H28	A	Larson et al. 2010
FJ601412	bd12aNCH	1	China	H78	A	Larson et al. 2010
FJ601413	bd12bNCH	1	China	H78	A	Larson et al. 2010
FJ601414	bd13aDH	1	China	H100	A	Larson et al. 2010
FJ601415	bd13bDH	1	China	H98	A	Larson et al. 2010
FJ601416	bd14aLPH	1	China	H101	A	Larson et al. 2010
FJ601417	bd14bLPH	1	China	H101	A	Larson et al. 2010
FJ601418	bd15aXMSH	1	China	H28	A	Larson et al. 2010
FJ601419	bd15bXMSH	1	China	H28	A	Larson et al. 2010
FJ601420	bd16aBNXE	1	China	H25	A	Larson et al. 2010
FJ601421	bd16bBNXE	1	China	H98	A	Larson et al. 2010
FJ601422	bd17aSB	1	China	H102	A	Larson et al. 2010
FJ601423	bd17bSB	1	China	H98	A	Larson et al. 2010
FJ601424	bd18aBSH	1	China	H103	A	Larson et al. 2010
FJ601425	bd18bBSH	1	China	H103	A	Larson et al. 2010
FJ601426	bd19aDXH	1	China	H78	A	Larson et al. 2010
FJ601427	bd19bDXH	1	China	H78	A	Larson et al. 2010
FJ601428	bd20aSHD	1	China	H25	A	Larson et al. 2010
FJ601429	bd20bSHD	1	China	H25	A	Larson et al. 2010
FJ601430	bd21aRCH	1	China	H28	A	Larson et al. 2010
FJ601431	bd21bRCH	1	China	H98	A	Larson et al. 2010
FJ601432	bd22aWCH	1	China	H81	A	Larson et al. 2010
FJ601433	bd22bWCH	1	China	H104	A	Larson et al. 2010
FJ601434	bd23aLCHH	1	China	H78	A	Larson et al. 2010
FJ601435	bd23bLCHH	1	China	H78	A	Larson et al. 2010
FJ601436	bd24aHJH	1	China	H105	A	Larson et al. 2010
FJ601437	bd24bHJH	1	China	H98	A	Larson et al. 2010
FJ601438	bd25aBX	1	China	H98	A	Larson et al. 2010
FJ601439	bd25bBX	1	China	H98	A	Larson et al. 2010
FJ601440	bd26aYMH	1	China	H96	A	Larson et al. 2010
FJ601441	bd26bYMH	1	China	H96	A	Larson et al. 2010
FJ601442	bd27aGL	1	China	H98	A	Larson et al. 2010
FJ601443	bd27bGL	1	China	H98	A	Larson et al. 2010
FJ601444	bd28aLWH	1	China	H99	A	Larson et al. 2010
FJ601445	bd28bLWH	1	China	H99	A	Larson et al. 2010
FJ601446	bd29aLG	1	China	H28	A	Larson et al. 2010
FJ601447	bd29bLG	1	China	H25	A	Larson et al. 2010
FJ601448	bd30aJKLB	1	China	H25	A	Larson et al. 2010
FJ601449	bd30bJKLB	1	China	H25	A	Larson et al. 2010
FJ601450	bd31aLT	1	China	H28	A	Larson et al. 2010
FJ601451	bd31bLT	1	China	H28	A	Larson et al. 2010
FJ601452	bd32aQBH	1	China	H106	A	Larson et al. 2010
FJ601453	bd32bQBH	1	China	H98	A	Larson et al. 2010
FJ601454	bd33aQP	1	China	H78	A	Larson et al. 2010
FJ601455	bd33bQP	1	China	H78	A	Larson et al. 2010
FJ601456	bd34aWEI	1	China	H25	A	Larson et al. 2010
FJ601457	bd34bWEI	1	China	H25	A	Larson et al. 2010
FJ601458	bd35aQDH	1	China	H104	A	Larson et al. 2010
FJ601459	bd35bQDH	1	China	H104	A	Larson et al. 2010
FJ601460	bd36aWNH	1	China	H78	A	Larson et al. 2010
FJ601461	bd36cWNH	1	China	H78	A	Larson et al. 2010
FJ601462	bd37aMSH	1	China	H28	A	Larson et al. 2010
FJ601463	bd37bMSH	1	China	H28	A	Larson et al. 2010
FJ601464	bd38aTCH	1	China	H78	A	Larson et al. 2010
FJ601465	bd38bTCH	1	China	H28	A	Larson et al. 2010
FJ601466	bd39aYX	1	China	H25	A	Larson et al. 2010
FJ601467	bd39bYX	1	China	H78	A	Larson et al. 2010
FJ601468	bd40aMIN	1	China	H99	A	Larson et al. 2010
FJ601469	bd40bMIN	1	China	H99	A	Larson et al. 2010
FJ601470	bd41aSHG	1	China	H81	A	Larson et al. 2010
FJ601471	bd41bSHG	1	China	H81	A	Larson et al. 2010
FJ601472	bd42aDHB	1	China	H78	A	Larson et al. 2010
FJ601473	bd42bDHB	1	China	H104	A	Larson et al. 2010
FJ601474	bd43aYSH	1	China	H78	A	Larson et al. 2010
FJ601475	bd43bYSH	1	China	H78	A	Larson et al. 2010
FJ601476	bd44aQBH	1	China	H107	A	Larson et al. 2010
FJ601477	bd44bQBH	1	China	H107	A	Larson et al. 2010
FJ601478	bd45dSHZL	1	China	H28	A	Larson et al. 2010
FJ601479	bd46aPUT	1	China	H78	A	Larson et al. 2010
FJ601480	bd46bPUT	1	China	H108	A	Larson et al. 2010
FJ601481	bd47aWYH	1	China	H25	A	Larson et al. 2010
FJ601482	bd47bWYH	1	China	H28	A	Larson et al. 2010
FJ601483	bd48aHUAI	1	China	H78	A	Larson et al. 2010
FJ601484	bd48bHUAI	1	China	H78	A	Larson et al. 2010
FJ601485	bd49aEHL	1	China	H28	A	Larson et al. 2010
FJ601486	bd49bEHL	1	China	H78	A	Larson et al. 2010
FJ601487	bd50aWZHS	1	China	H81	A	Larson et al. 2010
FJ601488	bd50bWZHS	1	China	H109	A	Larson et al. 2010
FJ601489	bd51aJUN	1	China	H78	A	Larson et al. 2010
FJ601490	bd51bJUN	1	China	H25	A	Larson et al. 2010
FJ601491	bd52aTAOY	1	China	H98	A	Larson et al. 2010
FJ601492	bd52bTAOY	1	China	H28	A	Larson et al. 2010
FJ601493	bd53aKELE	1	China	H78	A	Larson et al. 2010
FJ601494	bd53bKELE	1	China	H110	A	Larson et al. 2010
FJ601495	bd54aCHH	1	China	H98	A	Larson et al. 2010
FJ601496	bd54bCHH	1	China	H28	A	Larson et al. 2010
FJ601497	bd56aLLIN	1	China	H28	A	Larson et al. 2010
FJ601498	bd56bLLIN	1	China	H81	A	Larson et al. 2010
FJ601499	bd57aXANG	1	China	H81	A	Larson et al. 2010
FJ601500	bd57bXANG	1	China	H81	A	Larson et al. 2010
FJ601501	bd58aDLAN	1	China	H25	A	Larson et al. 2010
FJ601502	bd58bDLAN	1	China	H28	A	Larson et al. 2010
FJ601503	bd59aDAWZ	1	China	H98	A	Larson et al. 2010
FJ601504	bd59bDAWZ	1	China	H78	A	Larson et al. 2010
FJ601505	bd60aLUCH	1	China	H78	A	Larson et al. 2010
FJ601506	bd60bLUCH	1	China	H111	A	Larson et al. 2010
FJ601507	bd61aDSH	1	China	H28	A	Larson et al. 2010
FJ601508	bd61cDSH	1	China	H81	A	Larson et al. 2010
FJ601509	bd62aSHYH	1	China	H78	A	Larson et al. 2010
FJ601510	bd62bSHYH	1	China	H112	A	Larson et al. 2010
FJ601511	bd63aGZHH	1	China	H78	A	Larson et al. 2010
FJ601512	bd63bGZHH	1	China	H81	A	Larson et al. 2010
FJ601513	bd64aNIXI	1	China	H25	A	Larson et al. 2010
FJ601514	bd64bNIXI	1	China	H104	A	Larson et al. 2010
FJ601515	bd65aEXIH	1	China	H113	A	Larson et al. 2010
FJ601516	bd65bEXIH	1	China	H28	A	Larson et al. 2010
FJ601517	bd66bBAMA	1	China	H81	A	Larson et al. 2010
FJ601518	bd66cBAMA	1	China	H28	A	Larson et al. 2010
FJ601519	bd67aZANG	1	China	H98	A	Larson et al. 2010
FJ601520	bd67bZANG	1	China	H78	A	Larson et al. 2010
FJ601521	bd71aZHJW	1	China	H78	A	Larson et al. 2010
FJ601522	bd71bZHJW	1	China	H98	A	Larson et al. 2010
FJ601523	bd72aHNW	1	China	H114	A	Larson et al. 2010
FJ601524	bd72bHNW	1	China	H114	A	Larson et al. 2010
FJ601525	bd73bJIXW	1	China	H25	A	Larson et al. 2010
FJ601526	bd74aDBW	1	China	H96	A	Larson et al. 2010
FJ601527	bd74bDBW	1	China	H96	A	Larson et al. 2010
FJ601528	bd75aDBW	1	China	H98	A	Larson et al. 2010
FJ601529	bd75bDBW	1	China	H98	A	Larson et al. 2010
EU362409	AR16	1	Italy (Arezzo province)	H115	E1	Scandura et al. 2008
EU362410	AR17	1	Italy (Arezzo province), France, Luxembourg, Slovakia	H38	E1	Scandura et al. 2008
EU362411	AR18	1	Italy (Arezzo province)	H115	E1	Scandura et al. 2008
EU362412	AR20	1	Italy, Germany, Greece, Macedonia, Serbia, Luxembourg, Croatia, Russia	H4	E1	Scandura et al. 2008
EU362413	AR21	1	Italy (Arezzo province)	H116	E2	Scandura et al. 2008
EU362414	AR22	1	Italy (Arezzo province)	H4	E1	Scandura et al. 2008
EU362415	AR23	1	Italy (Arezzo province)	H4	E1	Scandura et al. 2008
EU362416	AR24c	1	Italy (Arezzo province)	H116	E2	Scandura et al. 2008
EU362417	FO1R	1	Italy (Forlì province)	H115	E1	Scandura et al. 2008
EU362418	FO2	1	Italy (Forlì province)	H38	E1	Scandura et al. 2008
EU362419	FO3R	1	Italy (Forlì province)	H38	E1	Scandura et al. 2008
EU362420	FO4R	1	Italy (Forlì province)	H38	E1	Scandura et al. 2008
EU362421	FO5	1	Italy (Forlì province)	H4	E1	Scandura et al. 2008
EU362422	FO6	1	Italy (Forlì province)	H115	E1	Scandura et al. 2008
EU362423	FO7	1	Italy (Forlì province)	H115	E1	Scandura et al. 2008
EU362424	FO8	1	Italy (Forlì province)	H4	E1	Scandura et al. 2008
EU362425	FO9	1	Italy (Forlì province)	H115	E1	Scandura et al. 2008
EU362426	FO10	1	Italy (Forlì province)	H38	E1	Scandura et al. 2008
EU362427	SI1	1	Italy (Siena province)	H38	E1	Scandura et al. 2008
EU362428	SI2	1	Italy (Siena province)	H38	E1	Scandura et al. 2008
EU362429	SI3	1	Italy (Siena province)	H38	E1	Scandura et al. 2008
EU362430	SI4	1	Italy (Siena province)	H38	E1	Scandura et al. 2008
EU362431	SI5	1	Italy (Siena province)	H38	E1	Scandura et al. 2008
EU362432	SI6c	1	Italy (Siena province)	H38	E1	Scandura et al. 2008
EU362433	SI7c	1	Italy (Siena province)	H38	E1	Scandura et al. 2008
EU362434	SI9	1	Italy (Siena province)	H38	E1	Scandura et al. 2008
EU362435	SA1	1	Italy (Salerno province)	H117	E1	Scandura et al. 2008
EU362436	SA2R	1	Italy (Salerno province)	H38	E1	Scandura et al. 2008
EU362437	SA3R	1	Italy (Salerno province)	H118	E1	Scandura et al. 2008
EU362438	SA4	1	Italy (Salerno province)	H115	E1	Scandura et al. 2008
EU362439	SA5R	1	Italy (Salerno province)	H38	E1	Scandura et al. 2008
EU362440	SA6R	1	Italy (Salerno province)	H78	A	Scandura et al. 2008
EU362441	SA7R	1	Italy (Salerno province)	H78	A	Scandura et al. 2008
EU362442	SA8R	1	Italy (Salerno province)	H115	E1	Scandura et al. 2008
EU362443	SA9	1	Italy (Salerno province)	H119	E2	Scandura et al. 2008
EU362444	SA10R	1	Italy (Salerno province)	H78	A	Scandura et al. 2008
EU362445	FI27	1	Italy (Firenze province)	H38	E1	Scandura et al. 2008
EU362446	FI29	1	Italy (Firenze province)	H38	E1	Scandura et al. 2008
EU362447	FI30	1	Italy (Firenze province)	H38	E1	Scandura et al. 2008
EU362448	FI31	1	Italy (Firenze province)	H4	E1	Scandura et al. 2008
EU362449	FI33c	1	Italy (Firenze province)	H4	E1	Scandura et al. 2008
EU362450	FI34c	1	Italy (Firenze province)	H4	E1	Scandura et al. 2008
EU362451	FI36	1	Italy (Firenze province)	H115	E1	Scandura et al. 2008
EU362452	FI37	1	Italy (Firenze province)	H4	E1	Scandura et al. 2008
EU362453	FI40	1	Italy (Firenze province)	H119	E2	Scandura et al. 2008
EU362454	FI47c	1	Italy (Firenze province)	H115	E1	Scandura et al. 2008
EU362455	MR1	1	Italy (Maremma National Park)	H116	E2	Scandura et al. 2008
EU362456	MR2	1	Italy (Maremma National Park)	H116	E2	Scandura et al. 2008
EU362457	MR3	1	Italy (Maremma National Park)	H116	E2	Scandura et al. 2008
EU362458	MR4	1	Italy (Maremma National Park)	H116	E2	Scandura et al. 2008
EU362459	MR5	1	Italy (Maremma National Park)	H116	E2	Scandura et al. 2008
EU362460	MR6	1	Italy (Maremma National Park)	H116	E2	Scandura et al. 2008
EU362461	MR8	1	Italy (Maremma National Park)	H115	E1	Scandura et al. 2008
EU362462	MR9	1	Italy (Maremma National Park)	H116	E2	Scandura et al. 2008
EU362463	MR11	1	Italy (Maremma National Park)	H115	E1	Scandura et al. 2008
EU362464	MR12	1	Italy (Maremma National Park)	H115	E1	Scandura et al. 2008
EU362465	MR14R	1	Italy (Maremma National Park)	H116	E2	Scandura et al. 2008
EU362466	SR2	1	Italy (San Rossore)	H4	E1	Scandura et al. 2008
EU362467	SR6c	1	Italy (San Rossore)	H4	E1	Scandura et al. 2008
EU362468	SR10	1	Italy (San Rossore)	H4	E1	Scandura et al. 2008
EU362469	SR11	1	Italy (San Rossore)	H116	E2	Scandura et al. 2008
EU362470	SR12	1	Italy (San Rossore)	H4	E1	Scandura et al. 2008
EU362471	SR15c	1	Italy (San Rossore)	H4	E1	Scandura et al. 2008
EU362472	SR16	1	Italy (San Rossore)	H4	E1	Scandura et al. 2008
EU362473	SR17c	1	Italy (San Rossore)	H4	E1	Scandura et al. 2008
EU362474	SR18c	1	Italy (San Rossore)	H4	E1	Scandura et al. 2008
EU362475	SR20c	1	Italy (San Rossore)	H4	E1	Scandura et al. 2008
EU362476	CP1	1	Italy (Castelporziano)	H116	E2	Scandura et al. 2008
EU362477	CP6R	1	Italy (Castelporziano)	H116	E2	Scandura et al. 2008
EU362478	CP8	1	Italy (Castelporziano)	H119	E2	Scandura et al. 2008
EU362479	CP10R	1	Italy (Castelporziano)	H119	E2	Scandura et al. 2008
EU362480	CP13	1	Italy (Castelporziano)	H119	E2	Scandura et al. 2008
EU362481	CP14R	1	Italy (Castelporziano)	H119	E2	Scandura et al. 2008
EU362482	CP15R	1	Italy (Castelporziano)	H119	E2	Scandura et al. 2008
EU362483	CP16R	1	Italy (Castelporziano)	H119	E2	Scandura et al. 2008
EU362484	CP20R	1	Italy (Castelporziano)	H116	E2	Scandura et al. 2008
EU362485	CP26R	1	Italy (Castelporziano)	H116	E2	Scandura et al. 2008
EU362486	SS1	1	Italy (Sardinia)	H120	E2	Scandura et al. 2008
EU362487	SS4	1	Italy (Sardinia)	H4	E1	Scandura et al. 2008
EU362488	SS16	1	Italy (Sardinia)	H4	E1	Scandura et al. 2008
EU362489	SS33	1	Italy (Sardinia)	H4	E1	Scandura et al. 2008
EU362490	SS36	1	Italy (Sardinia), Poland, Serbia, Romania, Bulgaria, Belarus, Russia	H5	E1	Scandura et al. 2008
EU362491	SS37c	1	Italy (Sardinia)	H5	E1	Scandura et al. 2008
EU362492	SS38	1	Italy (Sardinia)	H5	E1	Scandura et al. 2008
EU362493	SS42	1	Italy (Sardinia)	H4	E1	Scandura et al. 2008
EU362494	SS43	1	Italy (Sardinia)	H121	E1	Scandura et al. 2008
EU362495	SS45	1	Italy (Sardinia)	H122	E1	Scandura et al. 2008
EU362496	SS48c	1	Italy (Sardinia)	H4	E1	Scandura et al. 2008
EU362497	SS50	1	Italy (Sardinia)	H123	E1	Scandura et al. 2008
EU362498	GO1	1	Italy (Gorizia province), Croatia	H37	E1	Scandura et al. 2008
EU362499	GO4	1	Italy (Gorizia province)	H37	E1	Scandura et al. 2008
EU362500	GO5	1	Italy (Gorizia province)	H37	E1	Scandura et al. 2008
EU362501	GO6	1	Italy (Gorizia province)	H37	E1	Scandura et al. 2008
EU362502	GO11R	1	Italy (Gorizia province)	H37	E1	Scandura et al. 2008
EU362503	GO13R	1	Italy (Gorizia province)	H37	E1	Scandura et al. 2008
EU362504	GO15R	1	Italy (Gorizia province)	H37	E1	Scandura et al. 2008
EU362505	GO18R	1	Italy (Gorizia province)	H37	E1	Scandura et al. 2008
EU362506	GO19	1	Italy (Gorizia province)	H37	E1	Scandura et al. 2008
EU362507	SP2	1	Spain (Coto Doñana), Portugal, Greece, Macedonia, Serbia, Bosnia, Romania, Bulgaria	H3	E1	Scandura et al. 2008
EU362508	SP3	1	Spain (Coto Doñana)	H3	E1	Scandura et al. 2008
EU362509	SP6	1	Spain (Coto Doñana)	H3	E1	Scandura et al. 2008
EU362510	SP8	1	Spain (Coto Doñana)	H3	E1	Scandura et al. 2008
EU362511	SP9	1	Spain (Coto Doñana)	H3	E1	Scandura et al. 2008
EU362512	SP10	1	Spain (Coto Doñana)	H3	E1	Scandura et al. 2008
EU362513	SP12	1	Spain (Coto Doñana)	H3	E1	Scandura et al. 2008
EU362514	SP13	1	Spain (Coto Doñana)	H3	E1	Scandura et al. 2008
EU362515	SP15	1	Spain (Coto Doñana)	H3	E1	Scandura et al. 2008
EU362516	FR2R	1	France (Haute-Marne)	H38	E1	Scandura et al. 2008
EU362517	FR3	1	France (Haute-Marne)	H38	E1	Scandura et al. 2008
EU362518	FR6R	1	France (Haute-Marne)	H38	E1	Scandura et al. 2008
EU362519	FR8	1	France (Haute-Marne)	H38	E1	Scandura et al. 2008
EU362520	FR10R	1	France (Haute-Marne)	H38	E1	Scandura et al. 2008
EU362521	FR11R	1	France (Haute-Marne)	H4	E1	Scandura et al. 2008
EU362522	FR13R	1	France (Haute-Marne)	H38	E1	Scandura et al. 2008
EU362523	FR15	1	France (Haute-Marne)	H38	E1	Scandura et al. 2008
EU362524	FR16	1	France (Haute-Marne)	H38	E1	Scandura et al. 2008
EU362525	FR20R	1	France (Haute-Marne)	H38	E1	Scandura et al. 2008
EU362526	AS1	1	Austria (Lower Austria)	H36	E1	Scandura et al. 2008
EU362527	AS3	1	Austria (Lower Austria)	H5	E1	Scandura et al. 2008
EU362528	AS4	1	Austria (Lower Austria), Serbia, Romania, Bulgaria, Belarus, Russia	H32	E1	Scandura et al. 2008
EU362529	AS5	1	Austria (Lower Austria)	H36	E1	Scandura et al. 2008
EU362530	AS6	1	Austria (Lower Austria)	H36	E1	Scandura et al. 2008
EU362531	AS10	1	Austria (Lower Austria)	H36	E1	Scandura et al. 2008
EU362532	AS11	1	Austria (Lower Austria)	H32	E1	Scandura et al. 2008
EU362533	AS12	1	Austria (Lower Austria)	H32	E1	Scandura et al. 2008
EU362534	AS13	1	Austria (Lower Austria)	H38	E1	Scandura et al. 2008
EU362535	AS14	1	Austria (Lower Austria)	H36	E1	Scandura et al. 2008
EU362536	PO8	1	Poland (Giżycko)	H5	E1	Scandura et al. 2008
EU362537	PO11	1	Poland (Giżycko)	H31	E1	Scandura et al. 2008
EU362538	PO12	1	Poland (Giżycko)	H5	E1	Scandura et al. 2008
EU362539	PO14	1	Poland (Giżycko)	H31	E1	Scandura et al. 2008
EU362540	PO16	1	Poland (Giżycko)	H31	E1	Scandura et al. 2008
EU362541	PO24	1	Poland (Giżycko)	H31	E1	Scandura et al. 2008
EU362542	PO25	1	Poland (Giżycko)	H5	E1	Scandura et al. 2008
EU362543	PO27	1	Poland (Giżycko)	H5	E1	Scandura et al. 2008
EU362544	UN1R	1	Hungary	H5	E1	Scandura et al. 2008
EU362545	UN2	1	Hungary	H5	E1	Scandura et al. 2008
EU362546	UN6	1	Hungary	H5	E1	Scandura et al. 2008
EU362547	UN9R	1	Hungary	H5	E1	Scandura et al. 2008
EU362548	UN10R	1	Hungary	H5	E1	Scandura et al. 2008
EU362549	UN15R	1	Hungary	H5	E1	Scandura et al. 2008
EU362550	UN17R	1	Hungary	H5	E1	Scandura et al. 2008
EU362551	UN18	1	Hungary	H5	E1	Scandura et al. 2008
EU362552	UN24	1	Hungary	H32	E1	Scandura et al. 2008
EU362553	UN28	1	Hungary	H32	E1	Scandura et al. 2008
EU362554	MS15	1	Italy (Sardania)	H124	E1	Scandura et al. 2008
EU362555	MS17	1	Italy (Sardania)	H122	E1	Scandura et al. 2008
EU362556	MS18	1	Italy (Sardania)	H122	E1	Scandura et al. 2008
EU362557	MS26	1	Italy (Sardania)	H125	E1	Scandura et al. 2008
EU362558	MS28	1	Italy (Sardania)	H125	E1	Scandura et al. 2008
EU362559	CS34	1	Italy	H4	E1	Scandura et al. 2008
EU362560	CS36	1	Italy	H4	E1	Scandura et al. 2008
EU362561	CS37	1	Italy	H3	E1	Scandura et al. 2008
EU362562	CS38	1	Italy	H4	E1	Scandura et al. 2008
EU362563	CS39	1	Italy	H4	E1	Scandura et al. 2008
EU362564	CS40	1	Italy	H4	E1	Scandura et al. 2008
EU362565	CS43	1	Italy	H4	E1	Scandura et al. 2008
EU362566	CS44	1	Italy	H4	E1	Scandura et al. 2008
EU362567	CS45	1	Italy	H4	E1	Scandura et al. 2008
EU362568	CS49	1	Italy	H3	E1	Scandura et al. 2008
EU362569	CA1	1	Italy	H3	E1	Scandura et al. 2008
EU362570	CA8	1	Italy	H37	E1	Scandura et al. 2008
EU362571	CA14	1	Italy	H37	E1	Scandura et al. 2008
EU362572	CA30	1	Italy	H37	E1	Scandura et al. 2008
EU362573	CA31	1	Italy	H37	E1	Scandura et al. 2008
EU362574	CA36	1	Italy	H37	E1	Scandura et al. 2008
EU362575	CE6	1	Italy	H5	E1	Scandura et al. 2008
EU362576	CE7	1	Italy	H5	E1	Scandura et al. 2008
EU362577	CE15	1	Italy	H4	E1	Scandura et al. 2008
EU362578	CE22	1	Italy	H5	E1	Scandura et al. 2008
EU362579	CE26	1	Italy	H4	E1	Scandura et al. 2008
EU362580	CE29	1	Italy	H4	E1	Scandura et al. 2008
EU362581	CE30	1	Italy	H4	E1	Scandura et al. 2008
EU362582	CE34	1	Italy	H4	E1	Scandura et al. 2008
EU362583	CE41	1	Italy	H4	E1	Scandura et al. 2008
EU362584	CE48	1	Italy	H4	E1	Scandura et al. 2008
EU362585	CE51	1	Italy	H4	E1	Scandura et al. 2008
EU362586	NS4	1	Italy	H11	E1	Scandura et al. 2008
EU362587	NS5	1	Italy	H126	E1	Scandura et al. 2008
EU362588	NS6	1	Italy	H126	E1	Scandura et al. 2008
EU362589	NS8	1	Italy	H126	E1	Scandura et al. 2008
EU362590	NS9	1	Italy	H126	E1	Scandura et al. 2008
EU362591	NS28	1	Italy	H4	E1	Scandura et al. 2008
EU362592	NS42	1	Italy	H11	E1	Scandura et al. 2008
EU362593	NS52	1	Italy	H126	E1	Scandura et al. 2008
EU362594	NS89	1	Italy	H11	E1	Scandura et al. 2008
EU362595	NS120	1	Italy	H11	E1	Scandura et al. 2008
EU362596	NS125	1	Italy	H11	E1	Scandura et al. 2008
EU362597	NS131	1	Italy	H122	E1	Scandura et al. 2008
EU362598	NS147	1	Italy	H127	E1	Scandura et al. 2008
EU362599	NS161	1	Italy	H126	E1	Scandura et al. 2008
EU362600	NS205	1	Italy	H126	E1	Scandura et al. 2008
DQ779287	GL213	1	China	H98	A	Larson et al. 2007
DQ779290	GL551	1	Malaysia	H78	A	Larson et al. 2007
DQ779292	GL553	1	Malaysia	H128	Clade 1	Larson et al. 2007
DQ779293	GL554	1	Malaysia	H81	A	Larson et al. 2007
DQ779294	GL555	1	Malaysia	H129	A	Larson et al. 2007
DQ779297	GL558	1	Malaysia	H128	Clade 1	Larson et al. 2007
DQ779298	GL559	1	Malaysia	H78	A	Larson et al. 2007
DQ779299	GL560	1	Indonesia	H130	A	Larson et al. 2007
DQ779378	GL665	1	Philippines	H131	A	Larson et al. 2007
DQ779379	GL666	1	Philippines	H131	A	Larson et al. 2007
DQ779380	GL668	1	Philippines	H131	A	Larson et al. 2007
DQ779382	GL670	1	Philippines	H131	A	Larson et al. 2007
DQ779385	GL673	1	Philippines	H132	A	Larson et al. 2007
DQ779386	GL674	1	Philippines	H131	A	Larson et al. 2007
DQ779387	GL675	1	Philippines	H81	A	Larson et al. 2007
DQ779388	GL676	1	Philippines	H81	A	Larson et al. 2007
DQ779389	GL677	1	Philippines	H131	A	Larson et al. 2007
DQ779390	GL678	1	Philippines	H131	A	Larson et al. 2007
DQ779391	GL679	1	Philippines	H131	A	Larson et al. 2007
DQ779392	GL680	1	Philippines	H131	A	Larson et al. 2007
DQ779393	GL681	1	Philippines	H131	A	Larson et al. 2007
DQ779399	GL763	1	Viet Nam	H133	A	Larson et al. 2007
DQ779409	GL913	1	Papua New Guinea	H134	A	Larson et al. 2007
DQ779410	GL914	1	Thailand	H135	A	Larson et al. 2007
DQ779411	GL915	1	Myanmar	H136	A	Larson et al. 2007
DQ779414	GL923	1	Sri Lanka	H104	A	Larson et al. 2007
DQ779417	GL932	1	Taiwan	H137	A	Larson et al. 2007
DQ779418	GL933	1	Taiwan	H138	A	Larson et al. 2007
DQ779420	GL936	1	China	H78	A	Larson et al. 2007
DQ779421	GL938	1	North Korea	H139	A	Larson et al. 2007
DQ779422	GL939	1	North Korea	H140	A	Larson et al. 2007
DQ779428	GL1012	1	Philippines	H141	A	Larson et al. 2007
DQ779429	GL1013	1	French Polynesia	H134	A	Larson et al. 2007
DQ779430	GL1015	1	French Polynesia	H134	A	Larson et al. 2007
DQ779432	TN04	1	Viet Nam	H78	A	Larson et al. 2007
DQ779433	TN21	1	Viet Nam	H78	A	Larson et al. 2007
DQ779434	TN23	1	Viet Nam	H28	A	Larson et al. 2007
DQ779435	SO03	1	Viet Nam	H131	A	Larson et al. 2007
DQ779436	SO06	1	Viet Nam	H142	A	Larson et al. 2007
DQ779437	SO07	1	Viet Nam	H98	A	Larson et al. 2007
DQ779438	MK01	1	Viet Nam	H98	A	Larson et al. 2007
DQ779439	MK25	1	Viet Nam	H78	A	Larson et al. 2007
DQ779440	MK38	1	Viet Nam	H25	A	Larson et al. 2007
DQ779441	MK73	1	Viet Nam	H28	A	Larson et al. 2007
DQ779442	CO01	1	Viet Nam	H104	A	Larson et al. 2007
DQ779444	SV01	1	Viet Nam	H25	A	Larson et al. 2007
DQ779445	SV02	1	Viet Nam	H25	A	Larson et al. 2007
DQ779446	ME03	1	Viet Nam	H129	A	Larson et al. 2007
DQ779447	ME20	1	Viet Nam	H143	A	Larson et al. 2007
DQ779448	ME30	1	Viet Nam	H104	A	Larson et al. 2007
DQ779521	KWA1	1	South Korea	H144	A	Larson et al. 2007
DQ779522	KWB1	1	South Korea	H144	A	Larson et al. 2007
DQ779523	KWC1	1	South Korea	H144	A	Larson et al. 2007
DQ779524	KWE1	1	South Korea	H144	A	Larson et al. 2007
DQ779525	KWF1	1	South Korea	H144	A	Larson et al. 2007
DQ779526	KWG1	1	South Korea	H144	A	Larson et al. 2007
DQ779527	KWM1	1	South Korea	H99	A	Larson et al. 2007
DQ841948	GL600	1	Indonesia	H134	A	Larson et al. 2007
DQ841949	GL617	1	Indonesia	H145	Clade 1	Larson et al. 2007
DQ872931	GL374	1	Romania (Dubova, Iron Gates)	H146	E1	Larson et al. 2007
DQ872932	GL392	1	Romania	H32	E1	Larson et al. 2007
DQ872935	GL749	1	Poland	H5	E1	Larson et al. 2007
DQ872936	GL750	1	Iraq	H18	NE2	Larson et al. 2007
DQ872938	GL752	1	Iran (Yasuj, 10.9 mi SW)	H9	NE2	Larson et al. 2007
DQ872939	GL753	1	Iran (Kermanshah)	H147	E1	Larson et al. 2007
DQ872940	GL754	1	Turkey (Mersin (ifel) Tarsus Forest)	H9	NE2	Larson et al. 2007
DQ872944	GL769	1	Iran (Kuh Rang)	H9	NE2	Larson et al. 2007
DQ872945	GL771	1	Iran (Fars, Yasuj, Yasuj, 15 mi E)	H16	NE1	Larson et al. 2007
DQ872946	GL779	1	Iraq	H4	E1	Larson et al. 2007
DQ872947	GL781	1	Iran (Kermanshah, Naft-i-Shah Oilfield & Pumping Station)	H16	NE1	Larson et al. 2007
DQ872949	GL783	1	Iran (Khuzistan, Ahwaz-Andimeshk rd at Shahur R, E side of Karkeh R)	H19	NE1	Larson et al. 2007
DQ872951	GL786	1	Iran (Kermanshah)	H24	A	Larson et al. 2007
DQ872953	GL788	1	Iran (Maku, 3 mi NE)	H21	A	Larson et al. 2007
DQ872954	GL789	1	Iran (Golestan, Gorgan, 16 km ESE)	H4	E1	Larson et al. 2007
DQ872956	GL791	1	Iran (Gorgan, 16 km ESE)	H28	A	Larson et al. 2007
DQ872957	GL792	1	Iran (Sistan and Baluchistan, Zabol, 24 km SW)	H28	A	Larson et al. 2007
DQ872958	GL793	1	Iran (Sistan and Baluchistan, Zabol, 32 km SW)	H148	NE2	Larson et al. 2007
DQ872959	GL794	1	Iran (Sistan and Baluchistan, Zabol, 32 km SW)	H28	A	Larson et al. 2007
DQ872961	GL799	1	Romania	H5	E1	Larson et al. 2007
DQ872962	GL912	1	Iran (NW Persia)	H18	NE2	Larson et al. 2007
DQ872963	GL918	1	Russia	H5	E1	Larson et al. 2007
DQ872964	GL919	1	Russia	H5	E1	Larson et al. 2007
DQ872966	GL940	1	Turkey (Smyrna, Izmir)	H9	NE2	Larson et al. 2007
DQ872968	GL943	1	Egypt	H16	NE1	Larson et al. 2007
DQ872969	GL944	1	Georgia	H149	NE1	Larson et al. 2007
DQ872970	GL945	1	Slovakia	H32	E1	Larson et al. 2007
DQ872971	GL946	1	Hungary	H5	E1	Larson et al. 2007
DQ872975	GL951	1	Bulgaria	H150	E1	Larson et al. 2007
DQ872977	GL959	1	Italy	H5	E1	Larson et al. 2007
DQ872978	GL960	1	Italy	H5	E1	Larson et al. 2007
DQ872979	GL961	1	Italy	H5	E1	Larson et al. 2007
DQ872980	GL1009	1	Turkmenistan (nr Korakala cave I - Parkhai)	H21	A	Larson et al. 2007
DQ872981	GL1040	1	Cyprus	H38	E1	Larson et al. 2007
DQ872982	GL1041	1	Cyprus	H4	E1	Larson et al. 2007
DQ379232	S4	1	France	H38	E1	Fang et al. 2006
DQ379233	Sm10	1	France	H38	E1	Fang et al. 2006
DQ379234	78	1	Belgium	H151	E1	Fang et al. 2006
DQ379235	81	1	Belgium	H30	E1	Fang et al. 2006
DQ379236	83	1	Belgium	H30	E1	Fang et al. 2006
DQ379237	89	1	Belgium	H30	E1	Fang et al. 2006
DQ379238	96	1	Belgium	H152	E1	Fang et al. 2006
DQ379239	105	1	Belgium	H152	E1	Fang et al. 2006
DQ379240	113	1	Belgium	H81	A	Fang et al. 2006
DQ379241	114	1	Belgium	H3	E1	Fang et al. 2006
DQ379242	mitS1	1	France, Poland, Italy, Germany	H31	E1	Fang et al. 2006
DQ379243	mitS2	1	France	H31	E1	Fang et al. 2006
DQ379244	mitS3	1	France	H153	E1	Fang et al. 2006
DQ379245	Sm1	1	France	H31	E1	Fang et al. 2006
DQ379246	Sm2	1	France	H31	E1	Fang et al. 2006
DQ379247	Sm3	1	France	H31	E1	Fang et al. 2006
DQ379248	Sm4	1	France	H31	E1	Fang et al. 2006
DQ379249	Sm5	1	France	H31	E1	Fang et al. 2006
DQ379250	Sm6	1	France	H31	E1	Fang et al. 2006
DQ379251	Sm7	1	France	H31	E1	Fang et al. 2006
DQ379252	Sm8	1	France	H31	E1	Fang et al. 2006
DQ379253	Sm9	1	France	H4	E1	Fang et al. 2006
DQ379254	S1	1	France	H150	E1	Fang et al. 2006
DQ379255	S2	1	France	H150	E1	Fang et al. 2006
DQ379256	S3	1	France	H150	E1	Fang et al. 2006
DQ379257	S6	1	France	H150	E1	Fang et al. 2006
DQ379258	S7	1	France	H150	E1	Fang et al. 2006
DQ379259	S8	1	France	H150	E1	Fang et al. 2006
DQ379260	S9	1	France	H150	E1	Fang et al. 2006
DQ379261	S10	1	France	H150	E1	Fang et al. 2006
DQ379262	DB-2	1	China	H154	A	Fang et al. 2006
DQ379263	DB-4	1	China	H154	A	Fang et al. 2006
DQ379264	DB-3	1	China	H155	A	Fang et al. 2006
DQ379265	DB-5	1	China	H98	A	Fang et al. 2006
DQ379266	HN-8	1	China	H114	A	Fang et al. 2006
DQ379267	HN-9	1	China	H156	A	Fang et al. 2006
AY884609	GL43	1	Indonesia	H157	Clade 1	Larson et al. 2005
AY884610	GL44	1	China	H158	A	Larson et al. 2005
AY884611	GL45	1	Indonesia	H159	Clade 1	Larson et al. 2005
AY884612	GL46	1	India	H160	A	Larson et al. 2005
AY884613	GL47	1	USA (Hawaii)	H78	A	Larson et al. 2005
AY884614	GL48	1	Indonesia	H161	Clade 1	Larson et al. 2005
AY884615	GL51	1	Papua New Guinea	H162	A	Larson et al. 2005
AY884616	GL52	1	Spain	H163	E1	Larson et al. 2005
AY884617	GL53	1	Taiwan	H164	A	Larson et al. 2005
AY884618	GL54	1	Pakistan	H165	Clade 2	Larson et al. 2005
AY884619	GL55	1	Turkey	H7	NE2	Larson et al. 2005
AY884620	GL56	1	Nepal	H166	Clade 2	Larson et al. 2005
AY884621	GL57	1	New Zealand	H4	E1	Larson et al. 2005
AY884622	GL59	1	Iran (Hamadan)	H18	NE2	Larson et al. 2005
AY884623	GL60	1	Myanmar (Burma)	H167	A	Larson et al. 2005
AY884625	GL62	1	Indonesia	H168	Clade 1	Larson et al. 2005
AY884626	GL63	1	Germany	H4	E1	Larson et al. 2005
AY884627	GL64	1	China	H169	A	Larson et al. 2005
AY884628	GL65	1	Italy (Sardinia)	H120	E2	Larson et al. 2005
AY884629	GL67	1	Burma	H167	A	Larson et al. 2005
AY884630	GL68	1	Thailand	H167	A	Larson et al. 2005
AY884632	GL70	1	Malaysia	H170	Clade 1	Larson et al. 2005
AY884633	GL71	1	France	H171	E1	Larson et al. 2005
AY884634	GL72	1	Japan	H25	A	Larson et al. 2005
AY884635	GL73	1	Morocco	H5	E1	Larson et al. 2005
AY884636	GL75	1	Sri Lanka	H172	Clade 2	Larson et al. 2005
AY884637	GL76	1	Papua New Guinea	H173	A	Larson et al. 2005
AY884638	GL77	1	Iran (25km East of Gorgon)	H22	A	Larson et al. 2005
AY884639	GL78	1	China	H169	A	Larson et al. 2005
AY884640	GL79	1	China	H174	A	Larson et al. 2005
AY884641	GL80	1	China	H175	A	Larson et al. 2005
AY884642	GL81	1	China	H78	A	Larson et al. 2005
AY884643	GL83	1	India	H104	A	Larson et al. 2005
AY884644	GL84	1	Indonesia	H176	Clade 1	Larson et al. 2005
AY884645	GL85	1	Indonesia	H177	Clade 1	Larson et al. 2005
AY884646	GL86	1	Malaysia	H98	A	Larson et al. 2005
AY884647	GL87	1	Myanmar	H178	A	Larson et al. 2005
AY884648	GL88	1	Indonesia	H170	Clade 1	Larson et al. 2005
AY884657	GL99	1	Indonesia	H176	Clade 1	Larson et al. 2005
AY884658	GL100	1	Indonesia	H179	Clade 1	Larson et al. 2005
AY884659	GL101	1	Indonesia	H170	Clade 1	Larson et al. 2005
AY884660	GL102	1	Indonesia	H180	Clade 1	Larson et al. 2005
AY884661	GL103	1	Indonesia	H131	A	Larson et al. 2005
AY884662	GL104	1	Indonesia	H181	Clade 1	Larson et al. 2005
AY884663	GL105	1	Indonesia	H182	Clade 1	Larson et al. 2005
AY884664	GL107	1	Germany	H38	E1	Larson et al. 2005
AY884665	GL108	1	Germany	H4	E1	Larson et al. 2005
AY884666	GL109	1	Germany	H5	E1	Larson et al. 2005
AY884668	GL111	1	Italy (Sardinia)	H4	E1	Larson et al. 2005
AY884669	GL112	1	Netherlands	H4	E1	Larson et al. 2005
AY884670	GL113	1	Macedonia	H3	E1	Larson et al. 2005
AY884672	GL133	1	Norway	H3	E1	Larson et al. 2005
AY884673	GL134	1	Papua New Guinea	H134	A	Larson et al. 2005
AY884674	GL135	1	India	H160	A	Larson et al. 2005
AY884675	GL136	1	India	H160	A	Larson et al. 2005
AY884676	GL138	1	Malaysia	H170	Clade 1	Larson et al. 2005
AY884677	GL139	1	Northern Mariana Islands	H81	A	Larson et al. 2005
AY884678	GL140	1	USA (Hawaii)	H134	A	Larson et al. 2005
AY884679	GL141	1	Armenia	H4	E1	Larson et al. 2005
AY884680	GL142	1	Armenia	H18	NE2	Larson et al. 2005
AY884681	GL143	1	France (Corsica)	H37	E1	Larson et al. 2005
AY884682	GL144	1	Italy (Sardinia)	H171	E1	Larson et al. 2005
AY884683	GL146	1	China	H98	A	Larson et al. 2005
AY884684	GL147	1	China	H169	A	Larson et al. 2005
AY884685	GL148	1	China	H183	A	Larson et al. 2005
AY884686	GL154	1	Indonesia	H184	Clade 1	Larson et al. 2005
AY884687	GL155	1	Indonesia	H185	Clade 1	Larson et al. 2005
AY884688	GL156	1	Indonesia	H186	A	Larson et al. 2005
AY884689	GL162	1	India	H160	A	Larson et al. 2005
AY884690	GL190	1	Italy (Sardinia)	H120	E2	Larson et al. 2005
AY884691	GL191	1	Russia (Vladivostok)	H155	A	Larson et al. 2005
AY884692	GL192	1	Russia (Vladivostok)	H155	A	Larson et al. 2005
AY884693	GL193	1	Armenia	H187	NE2	Larson et al. 2005
AY884694	GL194	1	Armenia	H188	NE2	Larson et al. 2005
AY884695	GL195	1	Myanmar	H189	A	Larson et al. 2005
AY884696	GL220	1	Corsica	H190	NE2	Larson et al. 2005
AY884697	GL221	1	Spain	H5	E1	Larson et al. 2005
AY884698	GL222	1	Portugal	H31	E1	Larson et al. 2005
AY884702	GL227	1	Vanuatu	H191	A	Larson et al. 2005
AY884704	GL229	1	Vanuatu	H134	A	Larson et al. 2005
AY884705	GL230	1	India	H192	A	Larson et al. 2005
AY884706	GL231	1	Taiwan	H144	A	Larson et al. 2005
AY884707	GL232	1	China	H81	A	Larson et al. 2005
AY884708	GL233	1	Taiwan	H137	A	Larson et al. 2005
AY884709	GL235	1	India	H193	A	Larson et al. 2005
AY884710	GL236	1	Armenia	H18	NE2	Larson et al. 2005
AY884711	GL237	1	Russia (Siberia)	H194	A	Larson et al. 2005
AY884712	GL240	1	Myanmar (Burma)	H167	A	Larson et al. 2005
AY884713	GL241	1	India	H166	Clade 2	Larson et al. 2005
AY884714	GL242	1	Spain	H5	E1	Larson et al. 2005
AY884715	GL243	1	USA (North Carolina)	H81	A	Larson et al. 2005
AY884716	GL244	1	Italy	H195	E2	Larson et al. 2005
AY884717	GL245	1	Italy	H116	E2	Larson et al. 2005
AY884718	GL246	1	Italy	H116	E2	Larson et al. 2005
AY884719	GL247	1	Italy	H119	E2	Larson et al. 2005
AY884720	GL248	1	Italy	H119	E2	Larson et al. 2005
AY884721	GL249	1	Italy	H119	E2	Larson et al. 2005
AY884722	GL250	1	Italy	H116	E2	Larson et al. 2005
AY884723	GL251	1	Italy	H116	E2	Larson et al. 2005
AY884724	GL252	1	Italy	H4	E1	Larson et al. 2005
AY884725	GL254	1	Iran	H19	NE1	Larson et al. 2005
AY884726	GL270	1	Armenia	H149	NE1	Larson et al. 2005
AY884727	GL271	1	Armenia	H18	NE2	Larson et al. 2005
AY884728	GL284	1	France (Corsica)	H4	E1	Larson et al. 2005
AY884729	GL285	1	France (Corsica)	H4	E1	Larson et al. 2005
AY884732	GL288	1	Italy (Sardinia)	H4	E1	Larson et al. 2005
AY884733	GL289	1	Italy (Sardinia)	H38	E1	Larson et al. 2005
AY884746	LDomDuroc02	1	United Kingdom	H4	E1	Larson et al. 2005
AY884747	LDomLandrace04	1	Denmark	H38	E1	Larson et al. 2005
AY884748	LDomLandrace08	1	Norway	H196	E1	Larson et al. 2005
AY884749	LDomLandrace09	1	Iceland	H3	E1	Larson et al. 2005
AY884750	LDomLandrace11	1	United Kingdom	H78	A	Larson et al. 2005
AY884751	LDomSwedLinderod01	1	Sweden	H4	E1	Larson et al. 2005
AY884752	LDomNegroCanaria01	1	Spain	H197	E1	Larson et al. 2005
AY884753	LDomNegroCanaria12	1	Spain (Canary Islands)	H197	E1	Larson et al. 2005
AY884754	LDomGermBunte01	1	Germany	H4	E1	Larson et al. 2005
AY884755	LDomPortBisaro01	1	Portugal	H4	E1	Larson et al. 2005
AY884756	LDomBritishLop01	1	United Kingdom	H5	E1	Larson et al. 2005
AY884757	LDomBritishOldSpot01	1	United Kingdom	H25	A	Larson et al. 2005
AY884758	LDomHampshire02	1	Germany	H4	E1	Larson et al. 2005
AY884759	LDomLeicoma01	1	United Kingdom	H4	E1	Larson et al. 2005
AY884760	LDomLandrace13	1	France	H81	A	Larson et al. 2005
AY884761	LDomLargeWhite05	1	United Kingdom	H4	E1	Larson et al. 2005
AY884762	LDomLargeWhite06	1	United Kingdom	H25	A	Larson et al. 2005
AY884763	LDomLargeWhite08	1	France	H198	E1	Larson et al. 2005
AY884764	LDomHungaryMangalica01	1	Hungary	H38	E1	Larson et al. 2005
AY884765	LDomIberiaBlack01	1	Spain	H5	E1	Larson et al. 2005
AY884766	LDomPietrain05	1	France	H4	E1	Larson et al. 2005
AY884767	LDomUKTamworth01	1	United Kingdom	H81	A	Larson et al. 2005
AY884768	LDomPietrain04	1	Spain (Canary Islands)	H152	E1	Larson et al. 2005
AY884769	LDomPietrain03	1	Germany	H199	E1	Larson et al. 2005
AY884770	LDomMidWhite01	1	United Kingdom	H5	E1	Larson et al. 2005
AY884771	LDomMeishan02	1	United Kingdom	H97	A	Larson et al. 2005
AY884772	LDomLarWhite10	1	Germany	H78	A	Larson et al. 2005
AY884773	LDomLandrace12	1	United Kingdom	H38	E1	Larson et al. 2005
AY884774	LDomLandrace10	1	United Kingdom	H38	E1	Larson et al. 2005
AY884775	LDomLandrace06	1	Finland	H32	E1	Larson et al. 2005
AY884776	LDomLandrace05	1	Denmark	H38	E1	Larson et al. 2005
AY884777	LDomHampshire01	1	United Kingdom	H4	E1	Larson et al. 2005
AY884778	LDomDuroc03	1	Germany	H3	E1	Larson et al. 2005
AY884779	LDomFranceCreole01	1	France	H81	A	Larson et al. 2005
AY884780	LDomBritSaddle01	1	United Kingdom	H200	E1	Larson et al. 2005
AY884781	LDomGermanyAngler	1	Germany	H4	E1	Larson et al. 2005
AY884782		1	Spain	H81	A	Larson et al. 2005
AY884783		1	United Kingdom	H4	E1	Larson et al. 2005
AY884784		1	United Kingdom	H78	A	Larson et al. 2005
AY884785	LDomLarWhite07	1	United Kingdom	H81	A	Larson et al. 2005
AY884786	LDomLarWhite02	1	Germany	H25	A	Larson et al. 2005
AY884787	LDomLandrace14	1	Germany	H4	E1	Larson et al. 2005
AY884788	LAusFerBon3	1	Australia	H25	A	Larson et al. 2005
AY884789	LAusFerBon5	1	Australia	H25	A	Larson et al. 2005
AY884790	LAusFerBon6	1	Australia	H25	A	Larson et al. 2005
AY884791	LAusFerBon9	1	Australia	H25	A	Larson et al. 2005
AY884792	LAusFerBon13	1	Australia	H25	A	Larson et al. 2005
AY884793	LAusFerBon19	1	Australia	H25	A	Larson et al. 2005
AY884794	LAusFerBon192	1	Australia	H25	A	Larson et al. 2005
AY884795	LNSardania88	1	Italy (Sardinia)	H38	E1	Larson et al. 2005
AY884796	LCorsica82	1	France (Corsica)	H38	E1	Larson et al. 2005
AY884797	LAusFerHair02124	1	Australia	H201	A	Larson et al. 2005
AY884798	LAusFerHair02127	1	Australia	H201	A	Larson et al. 2005
AY884799	LAusFerHair02129	1	Australia	H201	A	Larson et al. 2005
AY884800	LAusFerHair02131	1	Australia	H201	A	Larson et al. 2005
AY884801	LAusFerHair02135	1	Australia	H201	A	Larson et al. 2005
AY884802	LAusFerHair02145	1	Australia	H201	A	Larson et al. 2005
AY884803	LAusFerHair02159	1	Australia	H78	A	Larson et al. 2005
AY884804	LAusFerHair02163	1	Australia	H78	A	Larson et al. 2005
AY884805	LAusFerHair02168	1	Australia	H201	A	Larson et al. 2005
AY884806	LAusFerHair02170	1	Australia	H201	A	Larson et al. 2005
AY884807	LAusFerHair02172	1	Australia	H201	A	Larson et al. 2005
AY884808	LAusFerHair02176	1	Australia	H201	A	Larson et al. 2005
AY884809	LAusFerHair02182	1	Australia	H201	A	Larson et al. 2005
AY884810	LAusFerHair02154	1	Australia	H78	A	Larson et al. 2005
AY884811	LAusFerBon18	1	Australia	H25	A	Larson et al. 2005
AY884812	LAusFerBon11	1	Australia	H25	A	Larson et al. 2005
AY884813	LAusFerBon04	1	Australia	H25	A	Larson et al. 2005
AY884814	LAusFerBon01	1	Australia	H25	A	Larson et al. 2005
AY884815	LeifFrenchWB	1	France	H150	E1	Larson et al. 2005
AY884823		1	New Zealand	H25	A	Larson et al. 2005
AY884824		1	New Zealand	H81	A	Larson et al. 2005
AY884825		1	New Zealand	H81	A	Larson et al. 2005
AY884826		1	New Zealand	H25	A	Larson et al. 2005
AY884827		1	New Zealand	H25	A	Larson et al. 2005
AY884828		1	New Zealand	H25	A	Larson et al. 2005
AY884829		1	New Zealand	H25	A	Larson et al. 2005
AY884830		1	New Zealand	H25	A	Larson et al. 2005
AY884831		1	New Zealand	H25	A	Larson et al. 2005
AY232868	SWB1	1	Spain	H30	E1	Alves et al. 2003
AY232869	SWB2	1	Spain	H30	E1	Alves et al. 2003
AY232870	SWB3	1	Spain	H30	E1	Alves et al. 2003
AY232871	SWB6	1	Spain	H202	E1	Alves et al. 2003
AY232872	SWB4	1	Spain	H202	E1	Alves et al. 2003
AY232873	SWB5	1	Spain	H3	E1	Alves et al. 2003
AY232874	SWB7	1	Spain	H88	E1	Alves et al. 2003
AF136555	EWB1	1	Poland	H29	E1	Giuffra et al. 2000
AF136556	EWB2	1	Poland	H5	E1	Giuffra et al. 2000
AF136563	EWB3	1	Italy	H119	E2	Giuffra et al. 2000
References
Alexandri, P., Triantafyllidis, A., Papakostas, S., Chatzinikos, E., Platis, P., Papageorgiou, N., Larson, G., Abatzopoulos, T.J., Triantaphyllidis, C., 2012. The Balkans and the colonization of Europe: the post‐glacial range expansion of the wild boar, Sus scrofa. J. Biogeogr. 39, 713–723.
Alves, E., Ovilo, C., Rodr_x0003_ıguez, M.C. & Silio, L., 2003. Mitochondrial DNA sequence variation and phylogenetic relationships among Iberian pigs and other domestic and wild pig populations. Anim. Genet. 34, 319–324.
Alves, P.C., Pinheiro, Í., Godinho, R., Vicente, J., Gortázar, C., Scandura, M., 2010. Genetic diversity of wild boar populations and domestic pig breeds (Sus scrofa)in South-western Europe. Biol. J. Linn. Soc. 101, 797–822.
Van Asch, B., Pereira, F., Santos, L.S., Carneiro, J., Santos, N., Amorim, A., 2012. Mitochondrial lineages reveal intense gene flow between Iberian wild boars and South Iberian pig breeds. Anim. Genet. 43, 35–41.
Ashrafzadeh, M.R., Hamid Reza Rezaei, H.R., Khalilipour, O., Kusza, S.,2018. Genetic relationships of wild boars highlight the importance of Southern Iran in forming a comprehensive picture of the species’ phylogeography. Mamm. Biol. 92, 21–29.
Demirbaş, Y., Koca Özkan, A., Pamukoğlu, N., Sert, H., Suchentrunk, F., 2016. Mitochondrial DNA control region variability of wild boar Sus scrofa with various external phenotypes in Turkey, Turk. J. Zool. 40, 957-971.
Fang, M., Berg, F., Ducos, A., Andersson, L., 2006. Mitochondrial haplotypes of European wild boars with 2n = 36 are closely related to those of European domestic pigs with 2n = 38. Anim. Genet. 37, 459–464.
Giuffra, E., Kijas, J.M.H., Amarger, V., Carlborg, O., Jeon, J.T., Andersson, L., 2000. The origin of the domestic pig: independent domestication and subsequent introgression. Genet. 154, 1785–1791.
Khalilzadeh, P., Rezaei, H.R., Fadakar, D., Serati, M., Aliabadian, M., Haile, J., Goshtasb, H., 2016. Contact zone of Asian and European wild boar at North West of Iran. PLoS ONE 11, e0159499.
Kusza, S., Podgórski, T., Scandura, M., Borowik, T., Jávor, A., Sidorovich, V.E., Bunevich, A.N., Kolesnikov, M., Jędrzejewska, B., 2014. Contemporary genetic structure, phylogeography and past demographic processes of wild boar Sus scrofa population in Central and Eastern Europe. PloS ONE 9, e91401.
Larson, G., Dobney, K., Albarella, U., Fang, M., Matisoo-Smith, E., Robins, J., Lowden, S., Finlayson, H., Brand, T., Willerslev, E., 2005. Worldwide phylogeography of wild boar reveals multiple centers of pig domestication. Science, 307, 1618–1621.
Larson, G., Albarella, U., Dobney, K., Rowley-Conwy, P., Schibler, J., Tresset, A., Vigne, J.-D., Edwards, C.J., Schlumbaum, A., Dinu, A., 2007. Ancient DNA, pig domestication, and the spread of the Neolithic into Europe. Proc. Natl. Acad. Sci. U.S.A. 104, 15276–15281.
Larson, G., Liu, R., Zhao, X., Yuan, J., Fuller, D., Barton, L., Dobney, K., Fan, Q., Gu, Z., Liu, X-H., Luo Y., Lv, P., Andersson, L., Li,, N. 2010. Patterns of East Asian pig domestication, migration, and turnover revealed by modern and ancient DNA. PNAS 107, 7686-7691.
Ottoni, C., Girdland Flink, L., Evin, A., Geörg, C., De Cupere, B., Van Neer, W., Bartosiewicz, L., Linderholm, A., Barnett, R., Peters, J., 2013. Pig domestication and human-mediated dispersal in western Eurasia revealed through ancient DNA and geometric morphometrics. Mol. Biol. Evol. 30, 824–832.
Scandura, M., Iacolina, L., Crestanello, B., Pecchioli, E., Di Benedetto, M.F., Russo, V., Davoli, R., Apollonio, M., Bertorelle, G., 2008. Ancient vs. recent processes as factors shaping the genetic variation of the European wild boar: are the effects of the last glaciation still detectable? Mol. Ecol. 17, 1745–1762.
Veličković, N., Djan, M., Ferreira, E., Stergar, M., Obreth, D., Maletić, V., Fonseca, C. (2015). From north to south and back: the role of the Balkans and other southern peninsulas in the recolonization of Europe by wild boar. J. Biogeogr., 42: 716-728.
Vilaça, S.T., Biosa, D., Zachos, F., Iacolina, L., Kirschning, J., Alves, P.C., Paule, L., Gortazar, C., Mamuris, Z., Jędrzejewska, B., Borowik, T., 2014. Mitochondrial phylogeography of the European wild boar: the effect of climate on genetic diversity and spatial lineage sorting across Europe. J. Biogeogr. 41, 987–998.
*:Haplotypes obtained from these studies were submitted together to GenBank.
